# Supplementary material for: Intracellular magnesium optimizes transmission efficiency and plasticity of hippocampal synapses by reconfiguring their connectivity
Source: Nat Commun. 2024 Apr 22;15:3406. doi: 10.1038/s41467-024-47571-3 (PMC11035601; doi:10.1038/s41467-024-47571-3)
Supplement: Supplementary file 4 — Source Data [file 41467_2024_47571_MOESM4_ESM.xlsx]

## Sheet: Fig. 1
Fig. 1b					Fig. 1c				Fig. 1d (left)					Fig. 1d (right)								Fig. 1e									Fig. 1f
Ctrl Mg 0.8		Mg 0.8->1.2 (4h)							Ctrl Mg 0.8		Mg 0.8->1.2 (4h)				Ctrl Mg 0.8			Mg 0.8->1.2 (4h)				Ctrl Mg 0.8				Mg 0.8->1.2 (4h)					Ctrl Mg 0.8	Mg 0.8->1.2 (4h)	Ctrl Mg 0.8	Mg 0.8->1.2 (4h)
Mean Pr	D	Mean Pr	D		Center	Ctrl Mg 0.8	Mg 0.8->1.2 (4h)		Pr	Pr5AP	Pr	Pr5AP		Bin center	Mean ΔPr	SEM	n	Mean ΔPr	SEM	n		Mean Pr	D	ΣPr	ΣPrburst	Mean Pr	D	ΣPr	ΣPrburst		ΣPr		ΣPrburst
0.806847	0.261628	0.26094	0.767912		< 0.04	57.9251	35.0343		0.0773596	0.0616767	0.0271717	0.076857		0.07	0.1216	0.01401	85	0.1647	0.006518	236		0.806996	0.261604	0.211113	0.223578	0.26093	0.768167	0.200438	0.920991		0.211113	0.200438	0.223578	0.920991
0.461471	0.364889	0.282833	0.553068						0.0838239	0.0707731	0.0475258	0.0779809		0.15	0.1345	0.01413	124	0.2662	0.008268	230		0.461517	0.364825	0.168373	0.580881	0.282717	0.552972	0.156335	0.976287		0.168373	0.156335	0.580881	0.976287
0.370508	0.478994	0.140701	1.21379		0.08	6.8143	15.9591		0.0764236	0.0728139	0.0282388	0.0786891		0.25	0.09667	0.01771	81	0.289	0.01078	121		0.370368	0.478841	0.177347	0.116726	0.140757	1.21398	0.170875	0.881126		0.177347	0.170875	0.116726	0.881126
0.307343	0.470934	0.264251	0.793729		0.16	8.2549	21.3438		0.0414524	0.0738884	0.0276021	0.0875025		0.35	0.03104	0.02063	62	0.3012	0.01509	67		0.307328	0.470822	0.144697	0.843089	0.264318	0.793787	0.209812	0.596828		0.144697	0.209812	0.843089	0.596828
0.297413	0.63177	0.224494	0.856399		0.24	5.2508	13.4232		0.0659289	0.077419	0.0374929	0.0876348		0.45	0.01929	0.02785	29	0.2413	0.02064	46		0.297434	0.631839	0.187931	0.486144	0.224525	0.85616	0.19223	0.740029		0.187931	0.19223	0.486144	0.740029
0.405803	0.456027	0.202885	0.836063		0.32	4.4724	5.8932		0.114418	0.0797387	0.0423685	0.0893852		0.55	-0.001999	0.03475	26	0.2038	0.02985	27		0.405816	0.455879	0.185003	0.299328	0.20283	0.836392	0.169646	0.530847		0.185003	0.169646	0.299328	0.530847
0.479338	0.456429	0.252171	0.781739		0.4	3.6191	3.8636		0.0547342	0.0799896	0.030472	0.0922636		0.65	-0.07433	0.03379	19	0.1765	0.04155	13		0.4793	0.456392	0.218748	0.170801	0.25208	0.781628	0.197033	0.570075		0.218748	0.197033	0.170801	0.570075
0.29366	0.581951	0.177321	0.908712		0.48	4.2707	1.5558		0.0315179	0.0832637	0.0156292	0.0932228		0.75	-0.0666	0.04284	17	-0.02205	0.04209	11		0.293739	0.582117	0.17099	0.572203	0.177275	0.908487	0.161052	0.397597		0.17099	0.161052	0.572203	0.397597
0.245275	0.71625	0.227319	0.756595		0.56	4.2042	1.3689		0.06454	0.0868381	0.142863	0.0960765		0.85	-0.2131	0.05109	6	-0.0315	0.0381	10		0.245247	0.716404	0.175696	0.165226	0.227372	0.756387	0.171981	0.823959		0.175696	0.171981	0.165226	0.823959
0.29141	0.575941	0.261824	0.541462		0.64	2.6541	1.0299		0.116842	0.0878296	0.0551999	0.0972018		0.95	-0.3771	0.03495	9	-0.1636	0.1182	2		0.291427	0.57618	0.167915	0.322388	0.261803	0.541527	0.141773	0.752105		0.167915	0.141773	0.322388	0.752105
0.342817	0.534955	0.260066	0.801078		0.72	1.8521	0.2631		0.0359109	0.0900774	0.0296783	0.0987428										0.342675	0.534993	0.183329	0.550886	0.397736	0.699229	0.278108	0.764221		0.183329	0.278108	0.550887	0.764221
0.552246	0.387623	0.397818	0.698944		0.8	0.3308	0		0.162221	0.0910277	0.0473796	0.0990749										0.552302	0.387464	0.213997	0.154844	0.236769	0.938386	0.22218	0.878867		0.213997	0.22218	0.154844	0.878867
0.474177	0.435824	0.236806	0.938428		0.88	0.2007	0.2651		0.066387	0.0914427	0.0426531	0.102242										0.474372	0.435913	0.206785	0.263997	0.184199	0.845766	0.155789	0.962121		0.206785	0.155789	0.263997	0.962121
0.424219	0.486048	0.184146	0.845704		0.96	0.1508	0		0.0804752	0.0916028	0.0277383	0.103636										0.424219	0.486186	0.206249	0.323558	0.193865	0.863371	0.167377	0.81917		0.206249	0.167377	0.323558	0.81917
0.295535	0.649415	0.193856	0.863653						0.0824352	0.0920381	0.880048	0.805462										0.295443	0.64954	0.191902	0.10769	0.210904	0.738752	0.155806	0.459856		0.191902	0.155806	0.10769	0.459856
0.492132	0.462041	0.21084	0.739031						0.136231	0.0922323	0.04502	0.106689										0.492182	0.462021	0.227398	0.1801	0.174348	0.917222	0.159916	0.525328		0.227398	0.159916	0.1801	0.525329
0.690481	0.305094	0.174352	0.917505						0.104959	0.0925133	0.0377129	0.107715										0.69032	0.305157	0.210656	0.239978	0.230571	0.853681	0.196834	1.39438		0.210656	0.196834	0.239978	1.39437
0.319384	0.504412	0.23064	0.853557						0.129555	0.095346	0.0536198	0.108357										0.319335	0.504503	0.161105	0.14987	0.271702	0.749834	0.203731	0.882749		0.161105	0.203731	0.14987	0.882749
0.39588	0.662985	0.271793	0.74962						0.0442185	0.0954311	0.033758	0.109222										0.395771	0.662866	0.262343	0.139657	0.209609	0.911277	0.191012	1.3414		0.262343	0.191012	0.139657	1.3414
0.594856	0.27364	0.209672	0.911272						0.0959446	0.0955581	0.0463759	0.11223										0.594749	0.273533	0.162684	0.134512	0.510103	0.418134	0.213292	0.578538		0.162684	0.213292	0.134512	0.578538
0.387693	0.487264	0.509898	0.418208						0.0690415	0.0959719	0.0414327	0.113311										0.387561	0.487387	0.188892	0.178423	0.205668	0.983072	0.202186	0.833143		0.188892	0.202186	0.178423	0.833143
0.737609	0.261026	0.226552	0.812197						0.0995343	0.0968821	0.0520355	0.113452										0.737654	0.260923	0.192471	0.221113	0.230759	0.833977	0.192448	0.677761		0.192471	0.192448	0.221113	0.677761
0.480954	0.357652	0.205606	0.983139						0.0581918	0.0985326	0.0569939	0.113526										0.480899	0.35771	0.172022	0.233581	0.222571	0.925175	0.205917	0.492855		0.172022	0.205917	0.233581	0.492855
0.594901	0.321035	0.230843	0.833915						0.0624633	0.0990024	0.0278893	0.115										0.594806	0.32109	0.190986	0.399719	0.245109	0.815856	0.199974	1.0437		0.190986	0.199974	0.399719	1.0437
0.421781	0.653076	0.22255	0.925105						0.0345211	0.0994974	0.0391403	0.11594										0.421893	0.65322	0.275589	0.131568	0.247724	0.743273	0.184127	1.08886		0.275589	0.184127	0.131568	1.08886
0.363832	0.531407	0.245175	0.816109						0.162582	0.101315	0.0896762	0.117575										0.363762	0.531341	0.193282	0.201273	0.351193	0.687781	0.241544	0.390771		0.193282	0.241544	0.201273	0.390771
0.366019	0.590996	0.247665	0.743516						0.116492	0.101364	0.059435	0.118836										0.365962	0.5908	0.216211	0.280106	0.198553	0.930153	0.184685	1.00826		0.216211	0.184685	0.280106	1.00826
0.629274	0.298765	0.351055	0.688066						0.0962982	0.102787	0.0521866	0.119452										0.629242	0.298678	0.18794	0.173296	0.300315	0.601709	0.180702	1.01767		0.18794	0.180702	0.173296	1.01767
0.420142	0.43429	0.198578	0.929832						0.0271287	0.104311	0.07656	0.119998										0.420251	0.434309	0.182519	0.157731	0.319223	0.618013	0.197284	0.541324		0.182519	0.197284	0.157731	0.541324
0.407314	0.473222	0.300384	0.601509						0.19813	0.105274	0.0693165	0.120872										0.407464	0.473343	0.19287	0.174994	0.254302	0.705409	0.179387	1.12933		0.19287	0.179387	0.174994	1.12933
0.448852	0.414973	0.319354	0.618012						0.11108	0.106344	0.0338377	0.121465										0.448775	0.41514	0.186305	0.214177	0.232946	0.837624	0.195121	0.708071		0.186305	0.195121	0.214177	0.708071
0.354528	0.576534	0.254377	0.705654						0.0632743	0.107177	0.0541241	0.124361										0.354384	0.576511	0.204306	0.253368	0.169895	0.973158	0.165334	0.844533		0.204306	0.165334	0.253368	0.844533
0.777714	0.220592	0.340529	0.583826						0.0954739	0.110962	0.0566256	0.12467										0.356695	0.564934	0.201509	0.237881	0.32941	0.50191	0.165334	0.970855		0.201509	0.165334	0.237881	0.970855
0.356607	0.564974	0.232995	0.837808						0.0872888	0.111245	0.0316772	0.125301										0.3422	0.57929	0.198233	0.340218	0.244992	0.637866	0.156272	1.32323		0.198233	0.156272	0.340218	1.32323
0.342135	0.579191	0.169919	0.973253						0.135434	0.11146	0.0222187	0.127049										0.280561	0.66156	0.185608	0.389763	0.234813	0.697886	0.163873	0.725537		0.185608	0.163873	0.389763	0.725537
0.280474	0.661284	0.329542	0.637991						0.17907	0.112488	0.0489571	0.127109										0.359579	0.588014	0.211438	0.338205	0.249551	0.840413	0.209725	1.01117		0.211438	0.209725	0.338205	1.01117
0.359658	0.588068	0.244937	0.69776						0.0335983	0.112818	0.0686651	0.128279										0.346067	0.487121	0.168577	0.715475	0.221513	0.898662	0.199065	0.615364		0.168577	0.199065	0.715475	0.615364
0.346036	0.487094	0.234875	0.840537						0.354671	0.112949	0.055563	0.128687										0.612599	0.335364	0.205444	0.178439	0.234997	0.895542	0.210449	1.03332		0.205444	0.210449	0.178439	1.03332
0.612651	0.3353	0.249542	0.898772						0.138212	0.113277	0.074335	0.129019										0.281789	0.670798	0.189024	0.732106	0.137601	0.911303	0.125397	0.502028		0.189024	0.125397	0.732106	0.502028
0.281703	0.670706	0.221583	0.895846						0.0870664	0.113613	0.0751975	0.129102										0.260765	0.624052	0.162731	0.352212	0.205598	0.752389	0.154689	0.530028		0.162731	0.154689	0.352212	0.530028
0.260838	0.62413	0.234905	0.910938						0.247901	0.114738	0.0743434	0.130239										0.383763	0.553295	0.212334	0.340356	0.18808	0.887139	0.166853	0.610161		0.212334	0.166853	0.340356	0.610161
0.383644	0.55325	0.261888	0.80246						0.0482618	0.114827	0.0480991	0.131462										0.299364	0.58463	0.175017	0.191995	0.383889	0.898072	0.34476	1.06594		0.175017	0.34476	0.191995	1.06594
0.299331	0.584584	0.380012	0.752522						0.103334	0.114986	0.0259507	0.131573										0.573846	0.207677	0.119174	0.274129	0.441248	0.530625	0.234137	0.759345		0.119174	0.234137	0.274129	0.759345
0.573697	0.207659	0.20557	0.886976						0.0775925	0.115056	0.0408605	0.132026										0.308231	0.667214	0.205656	0.235663	0.391474	0.440823	0.172571	0.876259		0.205656	0.172571	0.235663	0.876259
0.30819	0.667455	0.188121	0.897845						0.0432966	0.115396	0.0865238	0.132065										0.398952	0.457259	0.182424	0.523723	0.240323	0.533099	0.128116	1.21973		0.182424	0.128116	0.523723	1.21973
0.398867	0.457435	0.383727	0.530513						0.07459	0.117761	0.0911752	0.135124										0.293066	0.552302	0.161861	0.845658	0.310763	0.885884	0.2753	0.983329		0.161861	0.2753	0.845658	0.983329
0.293098	0.552474	0.441323	0.440893						0.0781685	0.11775	0.034768	0.13608										0.707066	0.37615	0.265963	0.544682	0.263305	0.363741	0.095775	0.749349		0.265963	0.095775	0.544682	0.749349
0.706955	0.376257	0.391611	0.533107						0.0941069	0.118393	0.0617939	0.137204										0.739003	0.168026	0.124172	0.206092	0.151348	0.82812	0.125334	0.548069		0.124172	0.125334	0.206092	0.548069
0.739244	0.167969	0.240376	0.885604						0.334156	0.119086	0.0506768	0.137413										0.574201	0.32763	0.188125	0.229708	0.194688	1.30144	0.253375	1.13084		0.188125	0.253375	0.229708	1.13084
0.574352	0.327731	0.310884	0.555722						0.132441	0.12001	0.0624375	0.137453										0.319037	0.517605	0.165135	0.442988	0.163802	1.17015	0.191673	0.969771		0.165135	0.191673	0.442988	0.969771
0.318952	0.517591	0.389329	0.472599						0.0858945	0.120755	0.0520372	0.137838										0.316406	0.57012	0.180389	0.357395	0.157447	1.2514	0.19703	1.36876		0.180389	0.19703	0.357395	1.36876
0.316272	0.570058	0.22692	0.815047						0.0431781	0.121378	0.0481696	0.138509										0.284611	0.658929	0.187539	0.417901	0.144341	1.32729	0.191583	0.804054		0.187539	0.191583	0.417901	0.804054
0.630578	0.286479	0.241281	0.905314						0.158634	0.122003	0.0999277	0.13923										0.306554	0.593525	0.181948	0.764553	0.208393	1.01028	0.210535	0.650549		0.181948	0.210535	0.764553	0.650549
0.284621	0.658718	0.239331	0.898524						0.165903	0.126099	0.0439367	0.139754										0.270804	0.619335	0.167718	0.465221						0.167718		0.465221
0.306439	0.593557	0.22936	0.839118						0.0900581	0.129256	0.0445874	0.141647										0.53893	0.310184	0.167167	0.127382						0.167167		0.127382
0.270762	0.619239	0.191955	1.18994						0.1628	0.12959	0.0559085	0.142764										0.528571	0.37183	0.196539	0.225411						0.196539		0.225411
0.538757	0.310126	0.315414	0.623781						0.110264	0.130098	0.044373	0.143685										0.244188	0.670799	0.163801	0.165335						0.163801		0.165335
0.528413	0.371958	0.202721	0.883033						0.193517	0.130416	0.0460883	0.144554										0.337382	0.649379	0.219089	0.156456						0.219089		0.156456
0.244245	0.670769	0.325104	0.677351						0.170652	0.130957	0.0673803	0.145811
0.337344	0.649136	0.181688	1.12018						0.380455	0.131241	0.055705	0.146651
0.26775	0.368342	0.218686	0.940547						0.284211	0.131451	0.131959	0.147071
0.301097	0.678752	0.322728	0.643788						0.120883	0.131882	0.037987	0.148655
0.462411	0.358958	0.263262	0.827801						0.201605	0.132176	0.159555	0.150699
0.480031	0.391479	0.151321	1.30192						0.0729724	0.133169	0.0435798	0.150876
0.354029	0.541896	0.194632	1.17022						0.0535662	0.133651	0.0690353	0.152119
0.233802	0.803092	0.16385	1.25146						0.111757	0.136283	0.0405685	0.152215
		0.157426	1.32819						0.168562	0.136542	0.0656578	0.153211
									0.0929382	0.140301	0.0831514	0.153328
									0.534995	0.1413	0.0634417	0.154184
									0.0207781	0.141579	0.298313	0.154831
									0.142118	0.143839	0.0671	0.155643
									0.0988314	0.144875	0.0723938	0.156676
									0.272693	0.145788	0.0593449	0.156715
									0.0493013	0.146412	0.0625065	0.156882
									0.062232	0.147539	0.0784921	0.157435
									0.129667	0.148098	0.053689	0.157723
									0.188769	0.148185	0.083509	0.157938
									0.107613	0.148411	0.0494579	0.158638
									0.0951316	0.150066	0.0457318	0.158857
									0.144315	0.150341	0.0637943	0.159654
									0.0769034	0.150668	0.0643681	0.159883
									0.155417	0.151681	0.122806	0.160283
									0.0302514	0.152347	0.0653017	0.161445
									0.107263	0.153498	0.0685318	0.162656
									0.315986	0.154238	0.0579858	0.164111
									0.0833558	0.154296	0.101089	0.164711
									0.0807108	0.154452	0.0244418	0.164738
									0.173421	0.154526	0.0880324	0.165577
									0.185295	0.154786	0.109029	0.165986
									0.232281	0.155043	0.0536167	0.167413
									0.0726158	0.156992	0.0982181	0.169321
									0.0749356	0.160783	0.0622226	0.170795
									0.229651	0.160974	0.0699573	0.171242
									0.166854	0.161482	0.0372773	0.173747
									0.225722	0.166343	0.0741212	0.174594
									0.347891	0.166841	0.0809931	0.174613
									0.044914	0.168493	0.102936	0.175601
									0.258153	0.171256	0.0387119	0.176156
									0.241202	0.172295	0.201496	0.176473
									0.0504564	0.173143	0.0359915	0.176852
									0.0576068	0.178482	0.10724	0.178163
									0.238771	0.178821	0.0644395	0.178599
									0.0477972	0.180031	0.0569905	0.179012
									0.240025	0.180265	0.0579888	0.181245
									0.23171	0.181118	0.0598606	0.18178
									0.0775949	0.181153	0.120137	0.18215
									0.342013	0.183425	0.0414334	0.182903
									0.365846	0.18421	0.0506767	0.183127
									0.262231	0.185139	0.0836568	0.184857
									0.263137	0.187756	0.0704722	0.184916
									0.178364	0.187757	0.0698903	0.186221
									0.140728	0.189296	0.0596369	0.186585
									0.11765	0.190645	0.0984856	0.18666
									0.266925	0.191026	0.0882398	0.186827
									0.236013	0.193733	0.0463108	0.187405
									0.0825507	0.193941	0.062008	0.188654
									0.0903941	0.194126	0.0633027	0.189544
									0.158986	0.195547	0.148749	0.189995
									0.069044	0.196418	0.208943	0.190434
									0.171702	0.197393	0.14329	0.191194
									0.151597	0.198813	0.185428	0.192651
									0.13406	0.198972	0.0756278	0.193138
									0.137622	0.199128	0.108021	0.193206
									0.126772	0.199185	0.108529	0.193864
									0.30018	0.200183	0.0835728	0.194213
									0.0842854	0.202375	0.0779193	0.195452
									0.11361	0.203237	0.0590697	0.195728
									0.0463028	0.204069	0.0755586	0.195877
									0.181491	0.205479	0.0580575	0.197601
									0.101834	0.206002	0.0559066	0.199243
									0.121235	0.206786	0.110611	0.200044
									0.195467	0.207586	0.0392124	0.200527
									0.311687	0.209417	0.0450234	0.20178
									0.244786	0.209499	0.0550472	0.202002
									0.0760875	0.210031	0.0392079	0.202663
									0.239687	0.211	0.0924664	0.204443
									0.10657	0.211373	0.0718356	0.204671
									0.179663	0.213014	0.0574206	0.205288
									0.163038	0.214254	0.0650929	0.20556
									0.17793	0.219911	0.0792075	0.206204
									0.438737	0.220543	0.0786402	0.206819
									0.189362	0.222083	0.0662416	0.207687
									0.123763	0.224332	0.0863869	0.208196
									0.373785	0.224834	0.0931838	0.210143
									0.196414	0.225115	0.0735563	0.210388
									0.163598	0.225367	0.154506	0.211379
									0.0865976	0.227052	0.0636551	0.211656
									0.136234	0.227781	0.0898875	0.212491
									0.17146	0.229374	0.0949772	0.213357
									0.190061	0.230533	0.0488885	0.214261
									0.188771	0.231451	0.0887449	0.215557
									0.275186	0.232407	0.11219	0.215577
									0.286022	0.23573	0.126677	0.215605
									0.236322	0.237669	0.141798	0.217947
									0.485651	0.238081	0.0848663	0.219594
									0.349284	0.238884	0.0635054	0.222131
									0.205765	0.239476	0.0460204	0.222958
									0.531033	0.239925	0.0878912	0.223399
									0.0588808	0.242531	0.0770531	0.224093
									0.0475696	0.243292	0.0684588	0.224431
									0.235859	0.243781	0.194525	0.225349
									0.315535	0.245761	0.132401	0.226222
									0.383251	0.248623	0.208775	0.226988
									0.400072	0.248696	0.0722562	0.227118
									0.12816	0.249851	0.107952	0.230279
									0.178377	0.249837	0.083575	0.230688
									0.45394	0.249883	0.117413	0.230777
									0.204593	0.250289	0.0864545	0.231752
									0.205741	0.250368	0.0615795	0.232625
									0.266605	0.250646	0.117135	0.235927
									0.173514	0.254756	0.112836	0.236902
									0.385226	0.25489	0.0983505	0.237166
									0.126894	0.256182	0.087893	0.237844
									0.0847537	0.256512	0.0234407	0.237898
									0.336447	0.262078	0.126512	0.238202
									0.11916	0.263841	0.159641	0.239161
									0.236346	0.264743	0.076773	0.23921
									0.182064	0.265103	0.0616457	0.239306
									0.334268	0.265928	0.174182	0.240298
									0.161638	0.266597	0.0947063	0.242068
									0.707377	0.266941	0.0766296	0.242846
									0.282713	0.267579	0.0922663	0.243849
									0.0967542	0.267601	0.10731	0.247923
									0.359419	0.268811	0.0482395	0.24801
									0.0956048	0.269464	0.104665	0.248635
									0.120179	0.271239	0.0769151	0.248953
									0.169971	0.274824	0.085812	0.249282
									0.314413	0.278779	0.0397086	0.249761
									0.280425	0.280843	0.0620094	0.250516
									0.185754	0.280922	0.0744798	0.250566
									0.28851	0.284761	0.106666	0.251258
									0.143063	0.284802	0.102156	0.251453
									0.238873	0.285751	0.0554079	0.251762
									0.319789	0.286102	0.103737	0.252086
									0.127009	0.286791	0.103866	0.252818
									0.0861297	0.287567	0.0897487	0.253308
									0.0701964	0.287684	0.173778	0.2549
									0.266228	0.28776	0.112401	0.258377
									0.12805	0.288501	0.149239	0.259282
									0.371228	0.288892	0.111106	0.262133
									0.165575	0.289209	0.103658	0.263777
									0.228941	0.28949	0.142504	0.263944
									0.249615	0.289655	0.104436	0.263923
									0.124698	0.289726	0.0791467	0.263994
									0.272551	0.290662	0.0981313	0.264084
									0.248027	0.291378	0.0900326	0.264934
									0.0908622	0.292216	0.207836	0.266276
									0.0799005	0.292919	0.0667447	0.266365
									0.106797	0.293716	0.119434	0.266526
									0.171694	0.295977	0.215624	0.267321
									0.195023	0.297028	0.150045	0.267522
									0.142698	0.297077	0.123074	0.267755
									0.0915617	0.298367	0.0864521	0.270192
									0.174235	0.299752	0.414806	0.271066
									0.0154687	0.300607	0.277142	0.273827
									0.212228	0.300789	0.0727634	0.27399
									0.379349	0.30228	0.151517	0.274087
									0.353379	0.303336	0.105518	0.274643
									0.695168	0.305818	0.098709	0.274685
									0.0919077	0.305928	0.129255	0.275285
									0.273901	0.306214	0.102586	0.275909
									0.472107	0.307298	0.11384	0.277304
									0.265574	0.308853	0.132615	0.277403
									0.0983621	0.310802	0.181629	0.277923
									0.293917	0.312852	0.0972073	0.278042
									0.141446	0.316481	0.0763356	0.279766
									0.0670751	0.317929	0.096425	0.281207
									0.117428	0.320805	0.0829374	0.282314
									0.289913	0.321773	0.0783553	0.282441
									0.0711251	0.323721	0.0788532	0.283078
									0.281845	0.324319	0.0979216	0.283783
									0.170407	0.324937	0.091677	0.2854
									0.264288	0.325251	0.0572795	0.285962
									0.49364	0.328952	0.0876672	0.287561
									0.162689	0.329598	0.0798595	0.287846
									0.194104	0.330243	0.0900365	0.288219
									0.341153	0.331212	0.106511	0.288888
									0.245596	0.332369	0.0706059	0.289399
									0.391332	0.332638	0.105371	0.292139
									0.350237	0.333369	0.186758	0.292244
									0.250757	0.33363	0.135639	0.292324
									0.277004	0.334221	0.055774	0.292812
									0.327246	0.334256	0.124792	0.293034
									0.285427	0.334856	0.0765561	0.294059
									0.426475	0.335691	0.0852931	0.294173
									0.0875258	0.335892	0.125587	0.296583
									0.166033	0.335952	0.232322	0.29784
									0.0810457	0.337106	0.0644404	0.297986
									0.507522	0.337466	0.151622	0.298483
									0.503481	0.338208	0.0670315	0.29848
									0.606122	0.341417	0.127108	0.300048
									0.345178	0.343187	0.144529	0.301074
									0.141788	0.345639	0.15466	0.301258
									0.17215	0.347057	0.0986435	0.30244
									0.141322	0.347238	0.0779159	0.30417
									0.117544	0.348646	0.0659451	0.307341
									0.30324	0.349156	0.0542704	0.309398
									0.321346	0.349573	0.0931147	0.311183
									0.106456	0.349989	0.0179889	0.31159
									0.371794	0.350681	0.0868041	0.311934
									0.110849	0.350784	0.0659515	0.315959
									0.133579	0.350834	0.100285	0.316388
									0.532016	0.351671	0.187088	0.317485
									0.407213	0.352502	0.0655219	0.318055
									0.33272	0.352691	0.0913999	0.318422
									0.223773	0.354312	0.194873	0.318502
									0.360635	0.35465	0.226886	0.32008
									0.281245	0.354826	0.102296	0.321696
									0.280195	0.356176	0.14551	0.323522
									0.35897	0.35657	0.0795718	0.323608
									0.305409	0.358097	0.100864	0.324348
									0.111872	0.36141	0.0888127	0.325105
									0.300055	0.362999	0.116422	0.325858
									0.352809	0.363969	0.159653	0.326366
									0.190748	0.364533	0.123227	0.328244
									0.0860259	0.365482	0.13126	0.328865
									0.532597	0.365725	0.0584922	0.329261
									0.148352	0.365944	0.167575	0.331519
									0.912588	0.366156	0.103666	0.332721
									0.442652	0.366708	0.137712	0.333207
									0.35068	0.368073	0.199746	0.333832
									0.303945	0.369918	0.0379917	0.335195
									0.275263	0.370486	0.086882	0.337104
									0.246612	0.371381	0.0946211	0.33798
									0.175162	0.371391	0.105724	0.338381
									0.379912	0.371903	0.0913304	0.339058
									0.388382	0.376672	0.0772826	0.339224
									0.26566	0.377073	0.147303	0.342158
									0.302613	0.377863	0.226389	0.344246
									0.304158	0.379136	0.0787053	0.344785
									0.242924	0.379549	0.156987	0.34516
									0.278407	0.380537	0.0849507	0.346337
									0.246138	0.381647	0.102878	0.346907
									0.461604	0.38289	0.132389	0.347658
									0.534764	0.383887	0.113114	0.351212
									0.153916	0.387486	0.234053	0.352555
									0.102864	0.392311	0.116771	0.354258
									0.101955	0.3933	0.313402	0.354917
									0.517023	0.39437	0.118217	0.355157
									0.0585365	0.396335	0.123519	0.355403
									0.166023	0.398848	0.0959817	0.355576
									0.469068	0.400744	0.155088	0.356764
									0.26946	0.402309	0.112547	0.357152
									0.677996	0.408835	0.0863156	0.357434
									0.0879856	0.410456	0.0795749	0.358692
									0.364118	0.411077	0.0957034	0.359225
									0.115916	0.416226	0.113333	0.361106
									0.185077	0.417494	0.0830734	0.361805
									0.319649	0.420272	0.141284	0.362409
									0.282324	0.424851	0.215634	0.362704
									0.480078	0.426081	0.161527	0.364283
									0.650799	0.426316	0.0799294	0.367138
									0.427813	0.428025	0.0547719	0.368112
									0.931104	0.429545	0.148895	0.368374
									0.12874	0.430937	0.056202	0.368748
									0.336113	0.431177	0.158897	0.369169
									0.0815106	0.432201	0.149743	0.369919
									0.121339	0.433164	0.106946	0.371162
									0.313305	0.435434	0.179644	0.371667
									0.134389	0.435889	0.100644	0.373282
									0.100457	0.43934	0.135402	0.373945
									0.284791	0.439421	0.10674	0.375061
									0.912553	0.440263	0.115837	0.37516
									0.111063	0.440971	0.13864	0.378169
									0.335411	0.442015	0.0658053	0.378298
									0.269126	0.44538	0.0778546	0.379377
									0.558663	0.447136	0.116498	0.379881
									0.191325	0.447316	0.0913362	0.380798
									0.279571	0.449155	0.149448	0.381098
									0.355366	0.450625	0.23161	0.385175
									0.127473	0.451719	0.0935497	0.38617
									0.66161	0.4547	0.16815	0.386274
									0.0757442	0.456078	0.138137	0.386899
									0.424654	0.458478	0.111901	0.387402
									0.619053	0.458524	0.130111	0.38756
									0.254816	0.459695	0.0621478	0.388677
									0.086133	0.462502	0.0904715	0.388774
									0.232528	0.463905	0.131605	0.39027
									0.195942	0.465275	0.113192	0.394454
									0.168214	0.466944	0.172115	0.39597
									0.321962	0.478019	0.241266	0.398375
									0.382818	0.47838	0.0514005	0.400634
									0.53668	0.480257	0.241676	0.401468
									0.756565	0.482797	0.0875268	0.401537
									0.56388	0.48425	0.0671681	0.401551
									0.523299	0.485792	0.111246	0.40522
									0.228376	0.491802	0.357123	0.407098
									0.292118	0.492182	0.115556	0.407644
									0.419038	0.493444	0.0787744	0.409673
									0.865962	0.494219	0.181046	0.410117
									0.275649	0.494255	0.140285	0.410328
									0.23414	0.49669	0.161866	0.412032
									0.144447	0.501122	0.0806503	0.415471
									0.618158	0.501459	0.125451	0.417004
									0.458254	0.502726	0.197594	0.417097
									0.23817	0.504485	0.138559	0.41863
									0.241173	0.508284	0.113844	0.419997
									0.635147	0.508268	0.135622	0.425932
									0.485292	0.508625	0.116482	0.427038
									0.216936	0.509339	0.0838721	0.428476
									0.155175	0.511471	0.0743419	0.429359
									0.502986	0.512181	0.134766	0.429358
									0.426951	0.517881	0.122509	0.430127
									0.730059	0.525584	0.161714	0.433469
									0.777094	0.526613	0.178411	0.43371
									0.383692	0.530138	0.167728	0.444427
									0.306003	0.531167	0.176596	0.445392
									0.428365	0.532505	0.23268	0.447144
									0.337176	0.54225	0.13456	0.447889
									0.43084	0.543083	0.177995	0.448309
									0.210839	0.547865	0.15111	0.449515
									0.301725	0.551186	0.149401	0.450114
									0.613225	0.556437	0.0884617	0.451007
									0.429976	0.557604	0.0767065	0.451472
									0.225858	0.559865	0.160044	0.45388
									0.267411	0.562578	0.138914	0.457225
									0.381293	0.563646	0.24038	0.457405
									0.155748	0.566892	0.254311	0.460306
									0.233792	0.567581	0.19678	0.462098
									0.481468	0.56911	0.278341	0.463073
									0.109459	0.571426	0.228268	0.464372
									0.376369	0.576508	0.110684	0.465048
									0.593567	0.58037	0.0820036	0.465129
									0.752987	0.582349	0.113982	0.465364
									0.181375	0.586803	0.187583	0.465731
									0.568835	0.586982	0.172464	0.466122
									0.899992	0.58952	0.147884	0.466897
									0.846946	0.589989	0.110898	0.4669
									0.158874	0.591593	0.148101	0.466991
									0.163358	0.594177	0.453759	0.467013
									0.473786	0.596194	0.16062	0.467141
									0.283026	0.597199	0.241447	0.469329
									0.734988	0.597389	0.113419	0.470221
									0.258862	0.600621	0.0769218	0.470299
									0.430723	0.604772	0.174838	0.470692
									0.667105	0.606367	0.100287	0.470919
									0.283454	0.609418	0.110672	0.471211
									0.550267	0.611478	0.189555	0.471421
									0.713581	0.613472	0.541696	0.471819
									0.479691	0.613748	0.139719	0.472439
									0.520209	0.619058	0.0432969	0.47275
									0.645504	0.622424	0.0884595	0.473959
									0.419103	0.628066	0.334662	0.47396
									0.947703	0.629162	0.235548	0.474177
									0.361884	0.636141	0.250358	0.474194
									0.707728	0.639042	0.275397	0.474365
									0.736275	0.64086	0.0571321	0.475833
									0.999963	0.641302	0.206277	0.476188
									0.559614	0.64252	0.198498	0.47616
									0.999725	0.649591	0.240374	0.476533
									0.127812	0.654284	0.120356	0.476527
									0.808925	0.659295	0.348343	0.47692
									0.67948	0.665597	0.128101	0.477258
									0.635762	0.670228	0.190079	0.477594
									0.406077	0.671088	0.186921	0.47907
									0.993415	0.673402	0.177184	0.479117
									0.230789	0.674705	0.116709	0.479229
									0.183694	0.677736	0.320144	0.481729
									0.627988	0.6791	0.195599	0.482278
									0.845137	0.680301	0.157397	0.482851
									0.60242	0.689823	0.19511	0.483803
									0.931641	0.689815	0.256226	0.484951
									0.97464	0.690694	0.163941	0.486344
									0.607499	0.697943	0.130113	0.486516
									0.797793	0.698944	0.110676	0.48711
									0.549864	0.698984	0.127376	0.487677
									0.393608	0.701234	0.56879	0.488317
									0.68251	0.701414	0.179908	0.488617
									0.172506	0.714121	0.109456	0.488739
									0.636392	0.721076	0.143227	0.488871
									0.518063	0.723098	0.244075	0.489157
									0.704142	0.727334	0.231248	0.489182
									0.597171	0.728005	0.264185	0.489304
									0.196743	0.736405	0.153689	0.489371
									0.503772	0.737694	0.240862	0.490011
									0.47622	0.738309	0.26243	0.49022
									0.247667	0.741017	0.113758	0.490637
									0.476044	0.742941	0.19635	0.490793
									0.71458	0.75403	0.184462	0.491217
									0.595212	0.759387	0.283998	0.491249
									0.367508	0.767693	0.168913	0.491357
									0.578147	0.76979	0.197112	0.491418
									0.340547	0.773524	0.131393	0.491478
									0.643517	0.777292	0.196924	0.491518
									0.753526	0.779037	0.143287	0.491683
									0.810589	0.785635	0.1091	0.491807
									0.201479	0.796671	0.109091	0.493219
									0.391305	0.803647	0.239101	0.493769
									0.270004	0.806499	0.215544	0.494132
									0.541823	0.808121	0.129816	0.49471
									0.39372	0.836695	0.119348	0.495183
									0.792884	0.838313	0.119631	0.495963
									0.594451	0.86988	0.185358	0.496177
									0.743295	0.880802	0.196174	0.498603
									0.157831	0.922164	0.284342	0.498622
									0.036138	0.93376	0.110114	0.498934
									0.774507	0.984568	0.156492	0.499239
									0.77277	0.999945	0.0645931	0.499538
											0.236613	0.499528
											0.200241	0.501366
											0.292845	0.501431
											0.126157	0.502207
											0.217289	0.502812
											0.379876	0.503847
											0.0805036	0.504602
											0.243095	0.504867
											0.213053	0.506179
											0.695827	0.506878
											0.448276	0.507107
											0.300128	0.508716
											0.271936	0.508832
											0.233807	0.510158
											0.179162	0.511466
											0.280645	0.512606
											0.12902	0.514496
											0.220733	0.514583
											0.298392	0.514789
											0.15087	0.515076
											0.147738	0.515604
											0.281779	0.515635
											0.157993	0.516158
											0.268326	0.516958
											0.215784	0.517098
											0.416273	0.517525
											0.222066	0.51762
											0.226307	0.518382
											0.23182	0.518686
											0.231258	0.519071
											0.209415	0.521545
											0.221917	0.522007
											0.301983	0.522254
											0.0647255	0.52255
											0.0989179	0.522645
											0.14694	0.52286
											0.33604	0.522986
											0.260104	0.523092
											0.129316	0.524697
											0.208438	0.525905
											0.14703	0.526427
											0.260686	0.528656
											0.124361	0.528931
											0.267214	0.530092
											0.589151	0.530229
											0.12754	0.530714
											0.258555	0.530758
											0.167163	0.53275
											0.389301	0.532883
											0.156226	0.53369
											0.183866	0.533867
											0.238204	0.536077
											0.364129	0.536757
											0.331069	0.537169
											0.201553	0.537507
											0.123935	0.538502
											0.109242	0.538604
											0.162189	0.539911
											0.253673	0.540264
											0.329985	0.541253
											0.232407	0.542059
											0.223645	0.542764
											0.183281	0.542901
											0.207128	0.543174
											0.418228	0.543178
											0.408564	0.543822
											0.228701	0.545255
											0.227381	0.545758
											0.254666	0.545893
											0.303451	0.546976
											0.433798	0.548124
											0.276895	0.54873
											0.14696	0.55041
											0.22235	0.550415
											0.732126	0.551113
											0.313044	0.552428
											0.225781	0.552773
											0.32718	0.554809
											0.565462	0.555898
											0.30055	0.556553
											0.284756	0.55733
											0.307247	0.557686
											0.327358	0.558301
											0.473742	0.559134
											0.210576	0.562012
											0.19999	0.563082
											0.155102	0.564158
											0.14417	0.56461
											0.50295	0.565281
											0.365487	0.566785
											0.336516	0.568443
											0.311896	0.568628
											0.138575	0.570062
											0.269378	0.570181
											0.499622	0.57041
											0.416407	0.572791
											0.191819	0.572793
											0.225031	0.57301
											0.16552	0.573141
											0.387587	0.573576
											0.144078	0.578225
											0.136334	0.578908
											0.30331	0.579121
											0.386988	0.579218
											0.180558	0.579455
											0.197511	0.579483
											0.267064	0.580041
											0.216702	0.580136
											0.389061	0.583123
											0.152685	0.583676
											0.455078	0.584324
											0.202555	0.585591
											0.526522	0.585843
											0.773465	0.585986
											0.188664	0.58678
											0.148607	0.588659
											0.248692	0.588773
											0.335231	0.590372
											0.292638	0.59206
											0.26129	0.59387
											0.299647	0.594328
											0.418436	0.595022
											0.201716	0.595165
											0.16682	0.595592
											0.465985	0.595603
											0.213822	0.596159
											0.17089	0.596501
											0.369792	0.596846
											0.132325	0.598508
											0.249873	0.600231
											0.246132	0.601424
											0.280074	0.60242
											0.155098	0.603318
											0.37796	0.60416
											0.471103	0.604119
											0.149616	0.605581
											0.167095	0.60597
											0.26443	0.606369
											0.880273	0.607148
											0.29032	0.607391
											0.185594	0.608466
											0.255557	0.611236
											0.095693	0.611339
											0.215284	0.611534
											0.339252	0.615942
											0.23119	0.617165
											0.255141	0.617269
											0.35947	0.618085
											0.283029	0.618888
											0.326701	0.619023
											0.642441	0.61979
											0.284747	0.619834
											0.221814	0.619908
											0.367975	0.620062
											0.372437	0.621366
											0.258778	0.622089
											0.438855	0.62253
											0.267315	0.625637
											0.241857	0.625907
											0.122078	0.626163
											0.269946	0.626354
											0.711159	0.626567
											0.141936	0.626866
											0.373445	0.628433
											0.33048	0.62885
											0.421517	0.632012
											0.109038	0.633094
											0.222659	0.634239
											0.501082	0.635776
											0.467072	0.637665
											0.213151	0.639287
											0.26949	0.639606
											0.275521	0.6403
											0.716047	0.643207
											0.300545	0.644868
											0.254191	0.645425
											0.441422	0.645762
											0.313898	0.645932
											0.349744	0.648664
											0.29708	0.649653
											0.431729	0.649998
											0.815121	0.653865
											0.333342	0.655364
											0.443582	0.65585
											0.433159	0.655912
											0.406038	0.657218
											0.226118	0.658303
											0.538948	0.660227
											0.394921	0.660472
											0.484331	0.661433
											0.541919	0.662558
											0.425799	0.663734
											0.152685	0.663986
											0.205272	0.666067
											0.444875	0.668114
											0.424374	0.669698
											0.439994	0.670417
											0.0940511	0.67212
											0.145231	0.673832
											0.7147	0.673785
											0.499755	0.675157
											0.311082	0.676249
											0.13369	0.676311
											0.792214	0.676702
											0.26924	0.677307
											0.962262	0.680503
											0.713445	0.680736
											0.576757	0.681809
											0.58256	0.682098
											0.367801	0.682235
											0.384025	0.684499
											0.330023	0.68828
											0.365189	0.690835
											0.357866	0.693865
											0.256088	0.695289
											0.178644	0.698415
											0.2263	0.699365
											0.172799	0.70641
											0.191327	0.706533
											0.351321	0.708606
											0.39204	0.709614
											0.167741	0.715736
											0.624647	0.720334
											0.307615	0.721128
											0.241524	0.721834
											0.247141	0.724115
											0.466096	0.724362
											0.462868	0.725196
											0.323137	0.733325
											0.773059	0.740582
											0.521569	0.740718
											0.33304	0.744102
											0.171369	0.745651
											0.463784	0.746674
											0.235501	0.74724
											0.376731	0.749299
											0.357638	0.750295
											0.331482	0.750671
											0.457101	0.7526
											0.335045	0.757311
											0.416786	0.760493
											0.228464	0.761871
											0.408965	0.779113
											0.319233	0.780763
											0.860185	0.782745
											0.489914	0.783954
											0.828442	0.790013
											0.35239	0.791174
											0.54324	0.792584
											0.538354	0.793046
											0.347955	0.797901
											0.247037	0.79868
											0.50845	0.808766
											0.441366	0.809963
											0.577394	0.811634
											0.593006	0.811896
											0.44501	0.815514
											0.283878	0.815641
											0.663769	0.821741
											0.400454	0.82354
											0.534861	0.824483
											0.629954	0.831506
											0.693715	0.835981
											0.432208	0.840389
											0.817345	0.845314
											0.83211	0.846425
											0.733884	0.848609
											0.431045	0.848695
											0.360668	0.849899
											0.389373	0.850834
											0.295843	0.854218
											0.311235	0.855654
											0.589344	0.856822
											0.467926	0.857251
											0.461149	0.859951
											0.582801	0.860152
											0.53872	0.86075
											0.639109	0.86188
											0.367773	0.865787
											0.399951	0.875525
											0.390832	0.884587
											0.814971	0.89497
											0.697054	0.895096
											0.532399	0.896639
											0.786289	0.899186
											0.846532	0.908362
											0.343998	0.909301
											0.459931	0.912833
											0.480079	0.926806
											0.664087	0.928757
											0.411495	0.937712
											0.692081	0.939377
											0.571114	0.941551
											0.536291	0.942885
											1.00013	0.954662
											0.668227	0.963271
											0.42454	0.96568
											0.840836	0.966302
											0.676101	0.969521
											0.324245	0.978117
											0.702058	0.979324
											0.595406	0.990782
											0.58786	0.991956
											0.611611	0.998626
											0.556339	0.999932

## Sheet: Fig. 2
Fig. 2a					Fig. 2a (inset)				Fig. 2b							Fig. 2c					Fig. 2c (inset)				Fig. 2d							Fig. 2f, g
Ctrl Mg 0.8		Mg 0.8->1.2 (4 h)				Ctrl Mg 0.8	Mg 0.8->1.2 (4 h)		Ctrl Mg 0.8			Mg 0.8->1.2 (4 h)				Ctrl Mg 0.8		Mg 0.8->1.2 (4 h)				Ctrl Mg 0.8	Mg 0.8->1.2 (4 h)		Ctrl Mg 0.8			Mg 0.8->1.2 (4 h)				Ctrl Mg 0.8			Mg 0.8->1.2 (4 h)				Ctrl Mg 0.8			Mg 0.8->1.2 (4 h)
Pr	q'	Pr	q'		Bin Center	q'			Mean q'	D	Σq'	Mean q'	D	Σq'		Pr	q'	Pr	q'		Bin Center	q'			Mean q'	D	Σq'	Mean q'	D	Σq'		D	Mean q'	G'	D	Mean q'	G'		D	Mean q'	G'burst	D	Mean q'	G'burst
0.309944	96.0062	0.040118	41.0803		0.2	0	0		153.364	0.236162	36.2188	69.4743	1.23445	85.764		0.351109	178.73	0.175629	114.531		40	0.952381	0		53.3314	0.936021	50.8063	57.9469	0.94396	63.2091		0.936021	53.3314	10.8844	0.94396	57.9469	12.1268		0.762556	139.508	28.0089	1.13155	153.643	72.1189
0.0893682	69.324	0.046646	51.0731		0.3	0.714286	0		131.145	0.523805	68.6945	106.702	0.890578	95.027		0.825148	526.1	0.163862	167.842		60	1.90476	0		66.2939	1.25341	85.4551	61.5154	1.10554	62.4212		1.25341	66.2939	11.1254	1.10554	61.5154	10.9988		0.642805	129.337	37.3491	1.18431	80.775	56.0097
0.265497	195.897	0.049597	65.6694		0.4	5.71429	2.99401		93.4297	0.731032	68.3001	84.0243	0.982161	82.5278		0.269894	177.085	0.245187	147.246		80	3.33333	0		67.8061	0.67826	45.4562	65.9399	1.01788	77.3985		0.67826	67.8061	10.4088	1.01788	65.9399	13.0515		0.461498	282.56	77.8026	0.669169	150.435	78.3974
0.668486	120.759	0.06205	53.2827		0.5	5	5.38922		115.92	0.938887	108.835	66.9667	0.828258	55.4675		0.808936	372.015	0.182809	169.079		100	6.19048	1.22699		69.1887	0.654723	42.9315	67.4121	1.27419	67.8452		0.654723	69.1887	10.7086	1.27419	67.4121	9.66639		0.643333	162.342	21.468	0.80979	159.87	83.7508
0.3107	103.264	0.062052	46.87		0.6	6.42857	8.38323		98.8406	0.395172	39.059	81.9696	1.06455	87.2572		0.33469	185.51	0.35977	217.298		120	6.19048	2.45399		79.7755	0.979459	62.9589	69.4483	1.117	64.7125		0.979459	79.7755	13.8022	1.117	69.4483	7.24843		0.602567	152.02	41.2803	0.774367	214.061	114.993
0.320836	94.4735	0.068649	61.6569		0.7	9.28571	14.9701		92.8409	0.343334	31.8754	58.9276	1.23029	72.4961		0.520161	349.195	0.437446	212.787		140	7.61905	4.29448		92.1162	0.774755	84.8458	71.1628	1.145	77.6793		0.774755	92.1162	18.3848	1.145	71.1628	15.3524		0.269817	371.302	80.7703	1.02629	107.738	68.53
0.404892	207.164	0.074807	52.6735		0.8	10	25.7485		91.2636	0.69856	63.7531	78.3919	0.599043	46.9627		0.513165	321.095	0.26752	197.007		160	4.28571	17.7914		95.3138	0.8619	87.2047	76.7678	1.11426	98.7712		0.8619	95.3138	16.6124	1.11426	76.7678	10.3439		0.505487	207.268	92.294	0.979739	71.1645	32.6985
0.375598	177.694	0.0758	70.2012		0.9	8.57143	14.3713		189.152	0.308131	58.2837	62.6821	0.684853	42.9286		0.26169	293.725	0.313509	238.899		180	10	16.5644		98.5188	0.63272	115.026	78.5436	1.30418	98.6665		0.63272	98.5188	18.2206	1.30418	78.5436	14.6646		0.480566	177.674	26.4866	0.972818	162.991	80.6173
0.50682	170.941	0.081229	83.5606		1	10.7143	2.99401		163	0.215523	35.1302	67.3986	0.922896	62.2019		0.491827	280.335	0.335931	189.035		200	9.04762	11.6564		100.219	1.09134	83.8526	80.7761	1.27641	124.236		1.09134	100.219	16.3857	1.27641	80.7761	9.7684		0.95469	182.583	59.2321	0.441092	479.779	142.477
0.186288	86.2311	0.084722	52.149		1.1	6.42857	6.58683		220.367	0.234695	51.719	107.925	1.13011	121.975		0.246453	170.485	0.649413	184.495		220	3.33333	7.97546		103.687	1.08336	66.5454	84.0417	1.45784	82.1062		1.08336	103.687	14.6082	1.45784	84.0417	18.1887		0.363011	225.989	55.8077	0.718781	106.711	35.7684
0.183483	101.648	0.089154	62.5769		1.2	5	4.79042		95.957	0.840367	80.6391	74.3586	0.995055	73.9888		0.18243	182.975	0.194659	255.626		240	6.66667	11.0429		105.295	0.794	123.953	88.0134	0.976061	86.4684		0.794	105.295	22.3227	0.976061	88.0134	17.8968		0.344213	256.376	60.12	0.7249	201.227	132.229
0.862471	221.686	0.099306	42.5546		1.3	5.71429	4.19162		184.351	0.307757	56.7352	47.917	0.976152	46.7724		0.279201	117.865	0.658983	285.657		260	5.2381	7.97546		105.31	0.595893	88.6778	88.421	1.04006	96.0867		0.595893	105.31	19.0679	1.04006	88.421	21.3189		0.489959	192.796	48.752	0.60008	152.7	48.8936
0.422442	161.798	0.099893	70.5852		1.4	5.71429	2.99401		112.315	0.295995	33.2446	53.1655	0.588522	31.2887		0.409325	206.5	0.959149	280.973		280	7.14286	6.13497		108.47	0.67835	72.9163	94.4564	0.930522	122.493		0.67835	108.47	14.1697	0.930522	94.4564	11.994		0.72695	148.258	55.2501	0.915724	158.951	121.709
0.211644	104.801	0.107772	56.9366		1.5	3.57143	2.99401		235.054	0.303467	71.3313	97.0265	0.682591	66.2302		0.186753	115.415	0.309076	321.771		300	3.80952	3.68098		110.086	0.765146	128.585	98.4203	1.23153	142.307		0.765146	110.086	14.7107	1.23153	98.4203	12.0805		0.363531	252.591	79.2882	0.710017	129.902	79.5442
0.177063	105.128	0.10843	69.4765		1.6	2.85714	1.1976		151.191	0.353174	53.3969	75.1249	0.835703	62.7812		0.541254	264.865	0.861028	279.316		320	2.85714	2.45399		115.787	0.615026	77.3085	99.6881	1.37459	88.7529		0.615026	115.787	23.7024	1.37459	99.6881	14.7823		1.1759	66.2953	11.8879	0.727771	203.897	78.9299
0.356644	143.711	0.112844	41.4474		1.7	2.85714	0.598802		110.258	0.325582	35.8982	77.2211	1.08107	83.4827		0.129188	64.0752	0.0826088	121.9		340	5.2381	1.84049		117.624	1.09849	85.7099	99.8293	1.23275	124.205		1.09849	117.624	15.1439	1.23275	99.8293	18.5823		0.477174	205.987	85.5592	0.710144	104.822	75.0154
0.0974642	65.2237	0.112921	47.5271		1.8	2.85714	1.1976		124.63	0.537053	66.9328	128.111	0.777749	99.639		0.269314	143.93	0.0832341	177.463		360	3.33333	0.613497		129.168	0.60798	75.6114	104.824	0.782791	67.9675		0.60798	129.168	30.9624	0.782791	104.824	16.841		0.817474	95.3138	33.8227	0.371607	209.255	92.2081
0.28633	101.124	0.115251	75.6355		1.9	1.42857	0.598802		93.9193	0.696394	65.4048	124.319	0.89147	110.823		0.323243	255.965	0.136983	232.524		380	2.38095	1.22699		129.34	0.716696	87.852	106.568	1.14925	147.54		0.716696	129.34	22.323	1.14925	106.568	22.664		0.609563	199.972	43.7224	1.07038	65.9418	48.086
0.352783	81.1354	0.119377	77.0481		2	1.42857	0		198.324	0.265738	52.7023	44.899	0.825643	37.0696		0.38907	380.866	0.207572	176.042		400	2.38095	1.22699		137.02	0.41798	56.6458	106.708	0.676919	87.2643		0.41798	137.02	25.7928	0.676919	106.708	25.1668		0.434603	207.455	58.5742	1.09967	57.946	40.0033
0.783322	193.997	0.123802	57.3013		2.1	0.714286	0		56.9717	0.798366	45.4842	82.7536	0.612246	50.6661		0.39219	209.745	0.373227	168.058		420	1.90476	0		139.419	0.714159	108.344	107.737	0.865678	81.6368		0.714159	139.419	21.3286	0.865678	107.737	20.042		0.797235	108.47	42.1766	1.21006	78.5423	31.9783
0.30274	102.317	0.123991	63.717		2.2	1.42857	0		143.458	0.424933	60.9599	114.106	0.458556	52.3254		0.100624	91.2899	0.234053	188.665		440	0.952381	0		139.511	0.711221	70.7156	107.835	0.913953	76.229		0.711221	139.511	29.3035	0.913953	107.835	24.8592		0.469692	137.016	15.8039	0.673343	152.41	131.732
0.509022	233.895	0.126673	65.2667		2.3	0.714286	0		55.8376	1.03707	57.9075	113.182	0.399187	45.1818		0.357178	158.42	0.212283	186.524		460	1.42857	0		148.254	0.712243	92.7907	111.342	0.75107	96.5052		0.712243	148.254	26.0878	0.75107	111.342	16.5501		0.248668	458.471	139.682	0.476095	233.299	73.6935
0.263017	112.997	0.130046	77.0902		2.4	0.714286	0		77.3438	0.47734	36.9193	75.9597	0.533128	40.4932		0.950009	533.711	0.40332	171.609		480	0.952381	0.613497		152.024	0.495325	123.393	121.172	0.734746	92.5022		0.495325	152.024	16.3085	0.734746	121.172	21.9157		0.513592	288.324	145.57	1.04616	173.873	140.989
0.587918	94.0131	0.130487	76.4634		2.5	0.714286	0		115.445	0.421252	48.6313	71.7357	0.589974	42.325		0.236438	158.261	0.275123	181.611		500	0	0.613497		153.138	0.826801	112.569	121.627	0.661008	81.5277		0.826801	153.138	30.9808	0.661008	121.627	19.2522		0.158483	430.063	74.8597	0.470273	278.423	188.972
0.342566	94.0301	0.134404	106.703		2.6	0	0		64.3649	1.20418	77.5072	55.3309	0.888222	49.1442		0.769381	404.695	0.29043	203.962		520	1.42857	0		162.345	0.671	114.111	127.313	0.7344	84.4938		0.671	162.345	21.1795	0.7344	127.313	26.5594		0.758341	139.422	20.0679	0.902504	186.872	89.6118
0.21307	73.5667	0.136401	88.2149		2.7	0.714286	0		160.363	0.267663	42.9232	89.1862	0.565313	50.4203		0.292904	263.553	0.165723	296.413		540	0.47619	0		177.674	0.535796	145.417	129.901	0.80083	90.6897		0.535796	177.674	23.1006	0.80083	129.901	18.2976		0.340296	202.352	65.5909	0.417802	424.807	151.935
0.150253	91.2753	0.139734	85.9531		2.8	0	0					67.6846	0.631989	42.7786		0.561984	335.933	0.46191	271.06		560	0	0		182.581	0.93542	85.6654	131.755	0.6867	165.662		0.93542	182.581	20.6827	0.6867	131.755	18.3366		0.411168	243.225	96.3322	0.268055	430.344	120.2
0.152425	50.8726	0.139851	47.914		2.9	0	0					143.231	0.40651	58.2222		0.509956	351.568	0.632488	331.817		580	0.952381	0.613497		192.801	0.448362	118.762	134.604	1.18231	156.513		0.448362	192.801	30.8256	1.18231	134.604	22.3223		0.334849	377.378	141.081	0.643852	121.169	80.9964
0.131447	62.6205	0.141134	66.3467		3	0.714286	0					107.018	0.506552	54.209		0.289592	304.389	0.468527	575.312		600	0	0		195.839	0.619146	82.4772	137.904	0.833979	68.914		0.619146	195.839	28.7213	0.833979	137.904	21.4601		0.561689	195.839	77.6346	1.00594	137.904	132.004
0.0898892	48.7118	0.1418	90.539		3.1	0	0					148.09	0.194593	28.8162		0.445743	288.32	1.01032	487.803						199.967	0.679627	142.175	143.628	1.07696	111.797		0.679627	199.967	36.7116	1.07696	143.628	20.4999		0.173017	411.497	160.164	1.19663	106.566	55.8802
0.345784	142.118	0.142953	83.6313									184.325	0.210724	38.8417		0.249667	163.413	0.117096	155.825						200.674	0.46924	88.2622	144.005	0.56205	101.276		0.46924	200.674	30.2124	0.56205	144.005	27.4587		0.406729	247.701	127.92	0.764707	127.315	115.772
0.527584	133.773	0.146429	71.7264									146.807	0.29032	42.6212		0.189326	194.82	0.0679576	159.825						202.35	0.366767	89.8425	146.87	0.669171	109.392		0.366767	202.35	25.687	0.669171	146.87	16.3979		0.332099	271.692	85.1577	0.202319	222.578	67.8428
0.213697	141.434	0.147952	86.4407									181.039	0.226218	40.9543		0.273937	127.234	0.159856	150.904						205.982	0.525983	99.9946	150.435	0.66235	122.85		0.525983	205.982	40.2372	0.66235	150.435	22.598		0.276288	266.379	104.361	1.05725	166.79	124.166
0.190927	109.541	0.148441	84.028									171.299	0.223324	38.2552		0.352357	195.694	0.192771	161.616						207.264	0.419087	73.4367	152.409	0.653138	93.7468		0.419087	207.264	24.2443	0.653138	152.409	26.6326		1.08719	127.628	72.6479	0.707925	131.756	100.045
0.470488	144.384	0.153627	77.5089									100.65	0.309955	31.1967		0.162195	120.192	0.287705	168.399						207.458	0.484548	63.1545	152.703	0.755941	146.163		0.484548	207.458	47.9823	0.755941	152.703	28.5999		0.877927	153.137	74.4698	0.501473	186.659	80.3239
0.40301	49.4141	0.154214	84.6463									41.4479	1.24543	51.6207		0.553378	245.875	0.252886	190.135						225.992	0.45144	101.146	153.641	1.01627	146.998		0.45144	225.992	45.8892	1.01627	153.641	25.2199		0.621348	115.785	21.1874	1.02838	98.4211	76.1046
0.42632	128.498	0.155152	66.9679									57.3013	1.46379	83.8761		0.140004	70.2306	0.220848	165.938						230.09	0.30586	108.085	156.055	0.80458	90.6256		0.30586	230.09	35.7347	0.80458	156.055	31.6552		0.634461	69.1878	22.6815	0.514085	164.212	113.602
0.165808	70.4155	0.156008	76.5955									77.088	1.63346	125.925		0.253238	142.191	0.292393	241.58						232.337	0.623596	81.3083	158.949	0.925282	101.578		0.623596	232.337	45.8692	0.925282	158.949	31.4655		0.884041	105.297	37.133	0.301631	308.358	139.102
0.370412	102.03	0.159467	80.2953									42.5539	2.31463	98.4991		0.295319	281.111	0.37879	242.062						243.223	0.406976	110.025	159.866	0.835631	144.14		0.406976	243.223	59.4628	0.835631	159.866	30.6971		0.261697	413.179	180.637	0.35438	432.233	153.704
0.0824	57.8587	0.160745	81.9675									66.9678	1.43301	95.9673		0.43516	428.45	0.236591	271.561						247.699	0.410963	156.823	162.992	0.82775	124.896		0.410963	247.699	51.4346	0.82775	162.992	31.0958		0.382155	200.669	140.44	0.562048	144.004	77.9174
0.309168	77.8273	0.166879	67.1492									67.153	0.734764	49.3398		0.388806	204.804	0.39889	289.797						249.07	0.451493	83.9484	164.208	0.647618	168.422		0.451493	249.07	60.8504	0.647618	164.208	35.8117		0.777488	79.7768	17.962	1.11137	165.059	96.9988
0.246165	119.453	0.16713	68.6164									47.9178	1.11207	53.2851		0.0945641	96.215	0.416549	309.095						252.591	0.435343	114.88	165.059	0.980047	139.958		0.435343	252.591	37.6111	0.980047	165.059	32.139		0.359368	365.912	143.916	1.15467	143.628	87.1159
0.469091	73.1031	0.170547	58.9269													0.32394	182.86	0.729181	292.933						256.383	0.3669	137.86	165.873	0.709757	124.586		0.3669	256.383	36.2413	0.709757	165.873	25.6229		0.589747	105.308	14.4621	0.746354	165.873	69.0717
0.312233	71.8611	0.170697	77.6811													0.637347	514.961	0.408103	231.74						266.375	0.322899	103.532	166.788	0.891774	147.199		0.322899	266.375	46.1046	0.891774	166.788	22.1371		0.67127	67.8052	35.1146	0.925726	88.0142	50.3976
0.236824	83.1953	0.171153	67.2144													0.287572	192.892	0.508764	239.994						270.42	0.484782	119.462	173.877	0.914206	168.586		0.484782	270.42	46.284	0.914206	173.877	24.7755		0.266527	320.199	130.565	0.658004	326.078	132.974
0.394277	171.869	0.176574	89.6021													0.882648	315.864	0.210747	141.431						271.688	0.29553	81.2906	178.488	0.925188	140.267		0.29553	271.688	45.482	0.925188	178.488	26.1425		0.230905	440.616	55.1809	0.791484	107.837	59.7902
0.159093	52.1297	0.177407	44.8461													0.347503	199.764	0.139608	164.39						282.562	0.38927	102.603	178.512	0.885734	152.794		0.38927	282.562	65.6875	0.885734	178.512	32.1835		0.573998	98.5211	20.6754	0.626937	121.627	58.0704
0.0702052	44.8833	0.179182	78.3948													0.501513	367.663	0.138249	127.08						288.33	0.5136	139.814	186.661	0.57226	156.736		0.5136	288.33	31.0433	0.57226	186.661	28.4015		1.20383	100.22	30.115	1.5284	84.0416	17.9886
0.0675345	41.5127	0.180076	85.3669													0.516331	309.035	0.160133	153.403						306.044	0.322622	86.0491	186.872	0.825856	157.593		0.322622	306.044	35.794	0.825856	186.872	31.4597		0.95531	53.3305	18.4436	1.45806	67.4102	47.1072
0.334861	148.939	0.180366	77.6887													0.264642	270.079	0.526735	217.516						320.199	0.269299	78.6679	201.231	0.827257	106.803		0.269299	320.199	52.9667	0.827257	201.231	38.1514					1.02644	94.4583	83.7034
0.643164	173.001	0.181047	62.682													0.507809	308.474	0.366644	170.474						357.463	0.333098	109.762	203.894	0.75909	147.804		0.333098	357.463	69.1802	0.75909	203.894	24.3461					1.03012	178.489	125.465
0.876727	143.818	0.181598	71.4617													0.225882	175.244	0.158278	192.464						359.185	0.275121	86.1363	209.253	0.305472	215.81		0.275121	359.185	56.0693	0.305472	209.253	38.4878					0.967298	69.4496	31.3179
0.865289	128.346	0.182098	62.8019													0.185422	184.3	0.359837	178.275						365.916	0.405323	92.1989	214.064	0.97551	62.5993		0.405323	365.916	64.1135	0.97551	214.064	37.399					0.547225	265.695	81.8582
0.567543	147.999	0.183569	67.3968													0.263863	136.004	0.300144	267.005						371.311	0.246912	46.2541	222.581	0.2282	117.259		0.246912	371.311	60.7885	0.2282	222.581	44.9114					0.797517	111.339	98.3727
0.450714	116.464	0.185721	107.932													0.39314	245.226	0.475786	255.794						377.384	0.300745	162.598	233.294	0.536985	51.2537		0.300745	377.384	66.4725	0.536985	233.294	53.445					1.36512	134.605	46.0914
0.650478	173.517	0.190163	51.5779													0.21325	112.73	0.259479	215.627						411.503	0.146475	161.762	241.478	0.201259	103.022		0.146475	411.503	77.7947	0.201259	241.478	40.7203					0.297334	536.671	106.756
0.229322	119.738	0.191484	138.846													0.622429	242.146	0.537095	271.24						413.189	0.285217	122.634	264.895	0.561675	52.3238		0.285217	413.189	59.997	0.561675	264.895	26.815
0.620362	138.251	0.19156	89.5947													0.128628	68.8453	0.307865	246.743						414.758	0.394715	68.9662	265.697	0.453693	133.887		0.394715	414.758	50.0956	0.453693	265.697	53.1839
0.240198	92.3223	0.193155	68.6435													0.245647	147.977	0.295757	321.582						430.059	0.185217	127.652	278.424	0.470275	131.55		0.185217	430.059	65.6411	0.470275	278.424	37.4639
0.19972	89.6325	0.195255	73.5919													0.396596	238.285	0.164047	137.058						440.603	0.294715	143.615	308.354	0.384966	167.074		0.294715	440.603	50.9777	0.384966	308.354	43.3311
0.415046	100	0.201279	83.7238													0.390474	331.577	0.0635071	213.296						458.461	0.305323	76.0066	326.08	0.555	115.777		0.305323	458.461	65.9489	0.555	326.08	75.4333
0.211998	67.0675	0.202976	92.1993													0.361788	167.899	0.287376	171.286						424.807	0.397314	92.0091	432.227	0.347217	46.02		0.397314	424.807	87.5402	0.347217	432.227	73.9903
0.184679	66.8327	0.203093	74.3546													0.101774	89.6742	0.239498	170.228						430.348	0.317088	118.154					0.317088	430.348	64.1528
0.337088	71.4722	0.206252	79.0983													0.381583	191.97	0.248451	208.78						479.79	0.362589	163.421					0.362589	479.79	88.0778
0.858325	192.379	0.210937	86.8162													0.863918	580.923	0.145013	175.438						536.677	0.248628	129.21					0.248628	536.677	91.5378
0.12771	60.5854	0.214547	91.3148													0.311153	134.032	0.180999	162.763
0.0441226	36.6269	0.216031	53.1644													0.801885	323.642	0.501059	161.835
0.30048	98.8114	0.218303	77.6814													0.333458	206.836	0.324443	190.174
0.381758	112.174	0.240359	85.3331													0.568462	404.328	0.317917	257.818
0.455391	97.0161	0.241167	91.7447													0.426457	285.879	0.136442	223.2
1.14202	179.926	0.242081	77.7335													0.272613	279.94	0.59865	244.863
0.204578	97.1721	0.244588	76.4629													0.548618	246.884	0.368972	310.413
0.385602	84.4014	0.245152	95.6196													0.254865	178.827	0.576778	385.065
0.172457	64.33	0.246039	109.402													0.165996	206.751	0.989549	369.423
0.669186	302.835	0.246304	91.7411													0.280056	120.984	0.121529	167.995
0.211714	75.5567	0.246621	78.9251													0.417759	244.789	0.0619809	165.596
0.201935	61.0077	0.247099	115.096													0.16016	107.214	0.122275	165.282
0.297878	150.065	0.2489	133.628													0.595009	212.894	0.369765	156.701
0.286367	106.204	0.252337	75.3683													0.110457	71.9138	0.165605	207.595
0.343611	155.515	0.25237	136.191													0.309264	146.482	0.233382	201.656
0.426751	199.637	0.257213	79.1617													0.268242	278.699	0.224006	189.281
0.589937	123.356	0.257267	76.8961													0.457325	287.759	0.373975	268.627
0.213815	81.8586	0.259864	64.0271													0.336394	216.002	0.317385	240.583
0.474105	141.808	0.260001	121.228													0.0927457	109.629	0.312945	253.255
0.10492	42.6666	0.260945	173.871													0.373321	209.313	0.18103	248.74
0.480137	132.252	0.162051	88.7613													0.886482	426.81	0.697066	308.213
0.0399889	25.3764	0.195834	86.3583													0.270138	183.855	0.210653	232.083
0.162091	102.404	0.266364	94.5833													1.10946	429.693	0.685726	395.67
0.191104	43.4197	0.267144	97.029													0.308525	240.656	0.250132	101.813
0.507326	128.455	0.270724	75.1234													0.517696	365.65	0.167726	157.769
0.404279	107.876	0.171335	110.935													0.527168	313.453	0.111375	146.296
0.126234	85.0253	0.271688	142.938													0.200419	226.723	0.157678	190.311
0.0541585	36.6484	0.173683	77.2224													0.483628	313.351	0.406214	265.319
0.0995929	70.4606	0.276311	83.5635													0.265454	153.537	0.333088	184.245
0.286283	82.1898	0.219175	128.614													0.126483	275.495	0.145994	177.255
0.583492	177.979	0.279442	57.1956													0.229844	265.844	0.312291	210.063
0.515019	86.3958	0.280061	85.407													0.402737	214.057	0.64141	257.157
0.585882	180.811	0.232308	128.113													0.165948	84.6507	0.302766	242.36
0.232914	77.6139	0.284159	81.1472													0.48125	335.589	0.216438	300.196
0.312812	116.301	0.285761	124.318													0.105061	73.1265	0.293883	204.685
0.67853	139.496	0.287224	73.0195													0.238865	123.867	0.752477	277.099
0.593883	93.6516	0.291602	77.0479													0.342012	227.841	0.374944	328.848
0.0707349	56.4982	0.298874	127.138													0.353139	243.805	0.830195	342.355
0.520186	82.9284	0.301321	71.4588													0.413267	199.422	0.071624	146.608
0.391718	129.299	0.201917	180.946													0.126696	108.264	0.0890652	192.126
0.247275	77.9955	0.303515	78.864													0.329113	194.502	0.227387	185.041
0.431704	155.652	0.204466	134.896													0.917739	451.194	0.199669	197.352
0.512973	112.996	0.305268	83.4417													0.190058	131.903	0.318894	204.471
0.6506	84.8142	0.311736	71.8098													0.598937	311.427	0.103389	168.566
0.235983	85.1439	0.316406	75.4839													0.413887	151.67	0.131386	170.992
0.630559	218.964	0.3188	82.7558													0.578879	392.046	0.34813	184.634
0.651061	134.635	0.320752	72.4895													0.631455	369.721	0.513389	176.036
0.15324	51.2579	0.320846	77.4256													0.222698	354.316	0.364756	225.751
0.169517	75.2905	0.322676	85.9557													0.469719	270.89	0.138749	203.752
0.226257	57.2153	0.32478	60.9541													0.26413	147.283	0.530157	241.212
0.46169	110.653	0.325579	106.453													0.179644	338.335	0.379969	248.056
0.587388	120.708	0.326825	124.77													0.275218	221.389	0.607825	346.447
0.115443	43.8244	0.327255	114.108													0.356435	178.51	1.11191	395.01
0.233803	95.8691	0.328889	113.184													0.149767	147.218	0.133834	98.1408
0.410771	159.271	0.332094	155.889													0.648125	296.873	0.11769	164.357
0.296111	82.6205	0.341507	75.9529													0.130872	67.423	0.211889	148.605
0.311749	72.2456	0.343681	82.7574													0.271311	134.689	0.18791	165.261
0.95179	148.521	0.257721	71.7387													0.249685	246.327	0.294818	165.462
0.253755	52.1534	0.167742	59.8171													0.405331	354.564	0.214768	230.229
0.312186	134.607	0.182594	55.3272													0.497917	174.749	0.41132	266.602
0.378802	64.7791	0.373162	70.6083													0.119607	90.26	0.528786	170.211
0.712289	88.8036	0.373435	108.695													0.315899	133.385	0.387386	220.657
0.303022	74.7586	0.380167	106.726													0.980612	441.988	0.0616636	167.623
0.5073	71.3745	0.388714	89.1888													0.280118	164.617	0.0670525	150.874
0.993718	254.79	0.150852	40.5193													0.66782	370.506	0.238541	172.629
0.977852	267.654	0.402558	190.745													0.360441	205.619	0.519923	208.501
0.410524	97.1902	0.412722	83.1822													0.636185	335.379	0.255303	169.49
0.181987	81.3318	0.313026	67.6884													0.647618	411.295	0.249744	111.277
0.423246	152.994	0.417798	92.085													0.323596	239.846	0.170259	172.77
0.350983	110.352	0.21917	87.3495													0.452392	331.497	0.363777	197.351
0.115096	42.952	0.420132	103.605													0.256823	178.895	0.439079	229.362
0.350342	96.5511	0.424408	143.224													0.208442	123.796	0.124821	156.31
0.269572	59.4952	0.428375	76.503													0.391228	134.413	0.0820348	158.775
0.536195	237.173	0.428832	79.6342													0.368935	253.147	0.224508	148.154
0.192698	49.5115	0.301107	162.886													0.213344	94.5967	0.334933	162.413
		0.443125	82.5419													0.470049	262.001	0.300279	164.699
		0.458365	81.1484													0.0892542	79.0257	0.244879	209.833
		0.263394	129.425													0.207934	96.7421	0.204201	231.858
		0.474269	99.1251													0.386807	274.942	0.334057	208.297
		0.276058	116.498													0.320913	471.888	0.431423	202.057
		0.478506	63.9884													0.34341	175.715	0.243416	183.709
		0.485248	107.016													0.0782773	120.507	0.193441	185.365
		0.499933	118.327													0.423054	235.327	0.301864	181.653
		0.549206	79.0677													0.70622	430.151	0.196318	238.569
		0.566508	93.4692													0.334881	171.166	0.464512	218.673
		0.580719	148.082													0.863804	391.28	0.171049	179.834
		0.583297	104.322													0.338709	262.989	0.395808	244.219
		0.219337	119.171													0.596051	469.011	0.489985	289.368
		0.629939	70.8446													0.485582	332.448	0.264632	253.675
		0.183299	149.754													0.235814	269.053	0.303962	259.489
		0.636287	117.076													0.480612	288.918	0.60711	268.064
		0.649011	146.809													0.253684	242.301	0.5542	210.911
		0.666007	81.0401													0.185799	265.852	0.162625	277.874
		0.668486	93.0518													0.278175	107.029	0.643034	300.961
		0.679715	111.296													0.560154	183.336	0.256898	216.502
		0.757887	151.494													0.16377	163.673	1.12118	268.744
		0.857152	128.83													0.521234	215.507	0.331047	376.521
		0.977852	180.652													0.13699	49.2509	1.08659	502.637
		1.07362	89.6632													0.166589	120.885
		1.15534	136.621													0.416087	278.018
		1.20967	74.5367													0.300015	485.979
		1.60418	154.33													0.489616	145.011
																0.113894	94.5552
																0.438506	191.924
																0.991333	452.037
																0.207195	144.223
																0.782629	371.496
																0.308893	194.95
																0.415462	336.73
																0.531895	372.578
																0.15766	302.517
																0.452186	354.741
																0.222898	142.234
																0.198477	164.231
																0.21288	116.505
																0.216016	235.319
																0.159943	107.762
																0.887643	268.294
																0.0888148	57.0906
																0.253472	203.256
																0.307578	262.871
																0.252616	299.757
																0.278548	278.297
																0.0981539	119.203
																0.399963	178.808
																0.812436	575.757
																0.243048	181.045
																1.16138	512.867
																0.454979	235.732
																0.47016	337.407
																0.420582	288.209
																0.245588	180.649
																0.559016	198.472
																0.284879	109.811
																0.222799	172.079
																0.177026	119.895
																0.305097	200.514
																0.13169	145.644
																0.586846	396.603
																0.158329	49.6987
																0.236757	106.833
																0.327088	309.804
																0.39471	343.735
																0.316547	181.993
																0.0932935	70.7118

## Sheet: Fig. 3
Fig. 3a					Fig. 3c							Fig. 3d				Fig. 3e													Fig. 3f									Fig. 3g					Fig. 3h (top)					Fig. 3h (bottom-left)
Ctrl Mg 0.8		Mg 0.8->1.2 (4 h)			Ctrl Mg 0.8			Mg 0.8->1.2 (4 h)								Ctrl Mg 0.8		Mg 0.8->1.2 (4 h)			Ctrl Mg 0.8			Mg 0.8->1.2 (4 h)					Ctrl Mg 0.8				Mg 0.8->1.2 (4 h)					Ctrl Mg 0.8		Mg 0.8->1.2 (4 h)				All	Non-GluN2B	GluN2B		All	Non-GluN2B
Pr	wCa	Pr	wCa		Mean wCa	D	ΣwCa	Mean wCa	D	ΣwCa		Bin Center	Ctrl Mg 0.8	Mg 0.8->1.2 (4 h)		wCa	wCaburst	wCa	wCaburst		Bin Center	Mean ΔwCa	SEM	n	Mean ΔwCa	SEM	n		Mean wCa	D	ΣwCa	ΣwCa(burst)	Mean wCa	D	ΣwCa	ΣwCa(burst)		ΣwCa	ΣwCa(burst)	ΣwCa	ΣwCa(burst)		Time (s)	Ctrl	Ro25-6981	Substraction		Ctrl	Ro25-6981
0.94488	18.8234	0.0801939	6.2319		13.3128	0.609943	8.12004	8.30766	0.910007	7.56003		0	0.990099	0		3.37897	3.18798	1.85901	10.4153		2.5	3.511	2.081	7	10.62	1.16	24		13.3128	0.609943	8.12004	18.4701	8.30766	0.910007	7.56003	18.8273		8.12004	18.4701	7.56003	18.8273		0	-0.00631295	-0.0098877	0.00357472		49.7659	43.6965
0.084593	3.12708	0.0924333	4.48995		18.4174	0.369906	6.8127	7.10826	1.12989	8.03152		2	8.9109	5.51181		3.5911	14.4444	1.89199	10.735		7.5	5.575	1.897	19	13.06	1.307	38		18.4174	0.369906	6.8127	9.83349	7.10826	1.12989	8.03152	35.9349		6.8127	9.83349	8.03152	35.9349		0.005	0.00947765	0.00060541	0.00887224		50.5852	43.6807
0.11942	5.90692	0.116254	8.72178		19.1103	0.469901	8.97992	6.98154	0.85981	6.00279		4	13.8614	18.1102		4.17904	5.881	2.24394	17.4651		12.5	5.552	3.308	8	16.54	4.355	8		19.1103	0.469901	8.97992	16.5321	6.98154	0.85981	6.00279	22.1908		8.97992	16.5321	6.00279	22.1908		0.01	0.00068568	-0.0011355	0.00182113		59.1198	51.3663
0.651783	17.4405	0.151268	9.65726		12.6294	0.760017	9.59853	6.95159	1.22979	8.549		6	11.8812	18.8976		4.19898	4.64589	2.47496	12.7836		17.5	1.454	2.168	14	13.34	4.54	5		12.6294	0.760017	9.59853	33.1091	6.95159	1.22979	8.549	30.9397		9.59853	33.1091	8.549	30.9397		0.015	0.00725678	0.00104693	0.00620985		74.5263	67.0875
0.54456	13.7652	0.453002	11.3658		14.7523	0.550105	8.11534	7.89223	0.950041	7.49794		8	6.93069	18.1103		4.36694	2.73607	2.72792	11.7309		22.5	3.213	3.673	6	1.173	0	1		14.7523	0.550105	8.11534	14.0643	7.89223	0.950041	7.49794	27.5143		8.11534	14.0643	7.49794	27.5143		0.02	0.00564962	0.00568054	-3.092e-05		58.3878	52.0454
0.272838	8.32913	0.225762	9.55403		24.9046	0.289932	7.22064	11.6687	0.820129	9.56981		10	8.91088	12.5984		4.46507	16.3993	2.93695	11.8631		27.5	4.048	4.836	5	0.959	2.748	5		24.9046	0.289932	7.22064	11.8358	11.6687	0.820129	9.56981	37.2878		7.22064	11.8358	9.56981	37.2878		0.025	0.0132587	0.0197604	-0.0065017		50.6241	43.6984
0.221524	3.60404	0.0601188	3.83899		14.223	0.630175	8.96295	14.27	0.669997	9.56083		12	3.9604	5.51182		4.99703	6.46302	3.00095	6.77592										14.223	0.630175	8.96295	15.4497	14.27	0.669997	9.56083	21.2747		8.96295	15.4497	9.56083	21.2747		0.03	0.00879058	0.00218068	0.0066099		72.9472	65.9148
0.295101	11.4509	0.201727	9.80208		12.7712	0.729953	9.32238	8.7592	0.869861	7.61928		14	7.9208	4.72441		5.28212	37.1846	3.212	17.6718										12.7712	0.729953	9.32238	21.9937	8.7592	0.869861	7.61928	27.9515		9.32238	21.9937	7.61928	27.9515		0.035	0.0114377	0.0139363	-0.0024986		59.7712	52.2686
0.150444	4.05102	0.479234	15.6119		11.2276	0.649874	7.29654	13.2814	0.610094	8.1029		16	2.9703	7.08662		5.28189	12.0979	3.37701	14.6456										11.2276	0.649874	7.29654	12.0925	13.2814	0.610094	8.1029	11.599		7.29654	12.0925	8.1029	11.599		0.04	0.0090605	0.00407021	0.0049903		61.8048	51.6447
0.11588	3.08107	0.135837	8.96804		12.9372	0.59002	7.63322	9.38248	0.930084	8.72649		18	4.9505	3.1496		5.87098	6.73909	3.39898	22.597										12.9372	0.59002	7.63322	11.6506	9.38248	0.930084	8.72649	23.8355		7.63322	11.6506	8.72649	23.8355		0.045	0.00768128	0.00691673	0.00076455		55.4009	46.7712
0.355305	5.46916	0.471043	14.7672		15.5473	0.470083	7.30855	8.69193	1.28006	11.1262		20	1.9802	0.787402		5.9089	9.17694	3.55301	21.1124										15.5473	0.470083	7.30855	20.268	8.69193	1.28006	11.1262	43.4349		7.30855	20.268	11.1262	43.4349		0.05	0.00664304	0.014419	-0.007776		53.699	47.0102
0.995154	27.0956	0.202612	8.45423		22.0849	0.409953	9.05376	7.25061	1.01979	7.39413		22	5.9406	0.787402		5.96604	8.80922	3.58597	10.5283										22.0849	0.409953	9.05376	8.96552	7.25061	1.01979	7.39413	16.5422		9.05376	8.96552	7.39413	16.5422		0.055	-0.00048956	0.017822	-0.0183116		62.2686	55.2824
0.407567	13.5533	0.142965	4.10692		20.8249	0.289989	6.039	6.6499	1.37984	9.17577		24	6.9307	1.5748		6.16696	4.78094	3.7839	11.3738										20.8249	0.289989	6.039	7.86798	6.6499	1.37984	9.17577	39.3433		6.039	7.86798	9.17577	39.3433		0.06	0.018572	0.015867	0.00270494		52.6461	45.436
0.178322	3.82508	0.137217	7.10293		17.8827	0.45012	8.04938	6.37021	1.26973	8.08843		26	2.97029	0.787401		6.21287	7.72817	4.01299	5.78185										17.8827	0.45012	8.04938	17.0394	6.37021	1.26973	8.08843	35.7326		8.04938	17.0394	8.08843	35.7326		0.065	0.00667836	0.00917425	-0.0024959		53.4123	46.5805
0.443975	9.71228	0.151084	5.03508		15.0708	0.480128	7.23592	10.3888	0.919944	9.5571		28	1.9802	1.5748		6.57412	12.0519	4.04812	12.3703										15.0708	0.480128	7.23592	28.6477	10.3888	0.919944	9.5571	33.2258		7.23592	28.6477	9.5571	33.2258		0.07	0.0130348	0.00566854	0.0073663		64.1825	55.3659
0.101735	2.63901	0.140835	7.45312		16.9345	0.390004	6.60452	11.7019	0.760068	8.89428		30	2.97029	0.787402		7.04888	13.5928	4.12496	18.0674										16.9345	0.390004	6.60452	10.387	11.7019	0.760068	8.89428	41.2374		6.60452	10.387	8.89428	41.2374		0.075	0.011261	0.00735394	0.00390709		59.239	52.5536
0.147268	5.4099	0.0433051	3.99599		17.2586	0.520142	8.97694	9.67135	1.17002	11.3156		32	2.97029	0		7.29583	19.9871	4.35594	9.11095										17.2586	0.520142	8.97694	15.8893	9.67135	1.17002	11.3156	53.897		8.97694	15.8893	11.3156	53.897		0.08	0.0180581	0.00857099	0.00948709		57.0028	49.2918
0.086126	3.5	0.188517	7.40611		10.4375	0.849797	8.8698	15.8178	0.629974	9.96478		34	1.9802	0		7.30171	11.0398	4.56489	17.315										10.4375	0.849797	8.8698	26.4755	15.8178	0.629974	9.96478	26.2624		8.8698	26.4755	9.96478	26.2624		0.085	0.00889717	0.0143941	-0.0054969		58.0478	48.7002
0.377813	12.635	0.190214	9.11173		18.3473	0.52008	9.54205	16.0573	0.549982	8.83125		36	0	0		7.358	3.57892	4.663	5.01087										18.3473	0.52008	9.54205	18.2154	16.0573	0.549982	8.83125	25.9781		9.54205	18.2154	8.83125	25.9781		0.09	0.00929604	0.0149893	-0.0056933		71.0896	62.9218
0.179569	5.30591	0.0582987	2.84192		20.0654	0.389977	7.82506	10.3309	0.649824	6.71326		38	0	0		7.63799	7.26813	4.697	20.4541										20.0654	0.389977	7.82506	14.4856	10.3309	0.649824	6.71326	30.1607		7.82506	14.4856	6.71326	30.1607		0.095	0.00940172	0.00264473	0.00675699		70.401	62.2387
0.245438	6.14389	0.286638	18.827		15.7311	0.460091	7.23774	8.77057	0.719879	6.31375		40	0	0		8.39785	15.3867	4.76289	30.1926										15.7311	0.460091	7.23774	12.1888	8.77057	0.719879	6.31375	24.4993		7.23774	12.1888	6.31375	24.4993		0.1	0.00436029	0.00970035	-0.0053401		70.1019	62.007
0.374134	13.2599	0.347599	7.05817		15.2628	0.509869	7.78205	11.3374	0.750172	8.50501		42	0.990099	0		8.75902	24.1502	4.78497	17.8789										15.2628	0.509869	7.78205	9.93664	11.3374	0.750172	8.50501	33.9192		7.78205	9.93664	8.50501	33.9192		0.105	0.00879653	0.00477709	0.00401944		60.8586	53.2006
0.54509	18.9794	0.0623846	2.86105		14.0711	0.449943	6.33118	5.59009	1.14997	6.42845						8.79691	9.41414	4.79614	14.2125										14.0711	0.449943	6.33118	19.152	5.59009	1.14997	6.42845	28.207		6.33118	19.152	6.42845	28.207		0.11	0.00234231	0.00287483	-0.0005325		60.0093	52.9565
0.352065	14.6498	0.189989	6.90606		15.836	0.709922	11.2423									8.83501	21.9653	4.99411	12.5587										15.836	0.709922	11.2423	16.347						11.2423	16.347				0.115	0.00457325	0.0193045	-0.0147312		64.8322	55.8797
0.649918	21.1873	0.300313	7.76406													9.03489	6.38905	5.27109	6.15512																								0.12	-0.00075812	0.00473526	-0.0054934		55.118	47.0379
0.75221	31.1111	0.359651	9.38387													9.13885	11.454	5.27312	10.4659																								0.125	0.012908	-0.00534	0.018248		67.337	58.4658
0.3519	8.11365	0.183952	5.85808													10.6779	26.036	5.37914	4.19207																								0.13	0.00805012	0.00282563	0.00522449		58.9607	49.4547
0.18352	5.16314	0.215846	6.9872													11.406	5.23185	5.46696	26.7344																								0.135	0.0105567	0.0028356	0.00772106		59.5214	53.865
0.61894	21.6785	0.145399	4.65303													11.4789	8.3788	5.47803	16.0554																								0.14	0.00983991	0.0098533	-1.338e-05		45.0821	33.993
0.491785	9.73998	0.183282	4.05207													12.7252	10.4892	5.54384	22.597																								0.145	0.0183653	0.0186846	-0.0003192		56.4897	48.646
0.471572	10.1538	0.235594	5.73106													12.8417	13.7179	5.65392	20.2479																								0.15	0.011624	0.0156707	-0.0040467		56.7982	47.6185
0.16918	7.50896	0.497152	8.88426													14.1932	32.6828	5.82984	50.4029																								0.155	0.0143237	-0.0049306	0.0192543		53.6728	45.428
0.50179	20.895	0.0862337	4.87387													15.2394	12.5897	5.91795	18.8934																								0.16	0.014521	-0.0028124	0.0173334		64.9129	53.7272
0.36188	6.42809	0.242483	7.17914													15.3789	19.9743	6.06105	22.6163																								0.165	0.00878836	0.0113138	-0.0025254		56.7778	47.8594
0.061082	3.34608	0.247206	6.36505													15.8366	11.4722	6.06115	19.3263																								0.17	0.00330463	0.00857536	-0.0052707		55.8053	48.54
0.151082	3.34602	0.325229	9.90789													15.917	26.1743	6.22612	20.3601																								0.175	0.0124755	0.0140686	-0.0015931		56.1355	49.5373
0.261794	7.87719	0.234128	6.60593													15.9924	10.3781	6.23688	25.5865																								0.18	0.0133393	0.00352642	0.00981287		65.3498	56.1454
0.761289	24.736	0.591221	13.0681													16.3866	17.8327	6.29183	12.7465																								0.185	0.0157749	0.019509	-0.0037341		80.3737	67.2417
0.301794	14.0872	0.476083	10.8477													16.5492	12.0978	6.30308	19.1954																								0.19	0.0149711	0.0171651	-0.002194		46.3891	39.3271
0.14866	5.96788	0.80389	26.0609													17.7744	11.4799	6.32212	18.3787																								0.195	0.0117386	0.0265975	-0.0148588		62.9812	56.5317
0.31037	12.4184	0.21368	7.47807													17.9167	22.9783	6.53399	19.9466																								0.2	0.0361465	0.0245467	0.0115999		43.7208	28.983
0.182785	5.43888	0.21367	9.30297													18.2295	26.0294	6.62701	15.3306																								0.205	0.0246742	0.033468	-0.0087938		56.6674	49.1521
0.281678	8.29286	0.163333	6.53402													18.6009	30.7042	6.963	23.2937																								0.21	0.0395687	0.0460064	-0.0064377		63.7029	56.3352
0.73678	22.8503	0.13819	3.21203													18.778	10.3861	7.07718	17.7385																								0.215	0.0460142	0.0372889	0.00872538		50.1764	41.5201
0.83689	29.8246	0.85684	30.9182													18.8433	12.4887	7.12806	26.546																								0.22	0.0352436	0.0439659	-0.0087223		46.4423	38.5849
0.903677	33.8842	0.112573	3.78405													19.2053	36.4123	7.27417	19.3783																								0.225	0.0418385	0.0477203	-0.0058819		53.9025	46.9786
0.68256	29.4048	0.69783	16.9628													20.2347	33.719	7.34815	21.733																								0.23	0.0405813	0.0528524	-0.0122711		60.5801	53.0399
0.62947	18.6865	0.050001	3.85905													20.3331	13.2409	7.43606	16.77																								0.235	0.0586746	0.0452295	0.0134451		58.1671	50.1299
0.38378	10.7523	0.230479	6.76299													22.3772	23.4635	7.54595	12.6145																								0.24	0.0474928	0.0603385	-0.0128456		60.5081	52.9869
0.836742	31.3839	0.144879	7.88709													22.4882	15.2891	7.61222	32.711																								0.245	0.0464655	0.0413214	0.00514405		52.3869	42.7292
0.479295	15.0987	0.092793	5.65399													24.6913	34.9143	7.887	28.6503																								0.25	0.0355413	0.0534488	-0.0179075		64.4368	52.3577
0.4392	10.7978	0.131784	7.12819													26.0043	42.9876	7.96404	17.6346																								0.255	0.0468681	0.0494382	-0.0025701		49.4015	41.5706
0.62831	24.7293	0.23927	11.9881													27.6763	41.1236	8.08494	19.1944																								0.26	0.04284	0.0434259	-0.0005858		69.8121	61.4032
0.80274	33.6143	0.241792	7.54607													28.0254	22.1947	8.26097	12.6523																								0.265	0.0378167	0.0500249	-0.0122082		45.8784	39.4606
0.927598	41.6874	0.193002	7.43622													30.0096	32.1292	8.27894	20.3854																								0.27	0.0523579	0.0522152	0.00014268		71.2972	56.1672
0.37194	24.8742	0.079178	3.39892													32.471	25.9935	8.31696	8.014																								0.275	0.0510636	0.0401171	0.0109465		50.4521	43.4929
0.36792	13.1439	0.14278	6.29219													13.5628	25.4558	8.40404	20.6798																								0.28	0.051123	0.0401827	0.0109404		55.0978	48.3308
0.8839	32.4173	0.2204	16.2609													23.9045	32.6807	9.11901	27.6737																								0.285	0.0478942	0.0470822	0.00081198		70.9388	56.8184
0.297959	16.665	0.701113	28.0844													15.0249	24.3364	9.46009	32.9744																								0.29	0.0527973	0.046898	0.00589927		66.6002	58.4413
0.47649	10.7978	0.061684	2.93705															9.47087	18.3675																								0.295	0.059111	0.0493962	0.00971483		65.3337	57.8465
0.37257	7.07882	0.43949	14.1254															9.8723	20.5884																								0.3	0.0593232	0.0461964	0.0131268		63.1202	51.9419
0.50478	9.18897	0.213584	11.0613															9.98775	19.3075																								0.305	0.0566979	0.0527477	0.00395027		63.4182	55.887
0.04689	1.48099	0.56799	13.1116															10.1093	21.7332																								0.31	0.0547389	0.0576455	-0.0029066		64.3118	55.2385
0.040898	2.58097	0.91949	27.9938															10.1091	16.7129																								0.315	0.0574323	0.0526939	0.00473836		56.4985	49.7242
0.042896	1.88799	0.08689	1.89195															10.3359	17.3612																								0.32	0.0698199	0.0461598	0.0236601		64.8508	54.9437
0.18478	7.28989	0.22699	13.1189															10.682	29.1378																								0.325	0.0689768	0.0445345	0.0244424		56.5877	48.5874
0.46493	16.5332	0.291903	17.1091															11.3848	19.7008																								0.33	0.0718793	0.0497706	0.0221087		50.9636	44.3022
0.13007	6.94092	0.107678	3.55304															11.4183	23.7253																								0.335	0.0739265	0.0456816	0.028245		60.8689	53.0515
0.347507	13.9893	0.38859	11.4179															11.4508	54.1236																								0.34	0.080137	0.0467226	0.0334144		63.833	53.6919
0.28499	11.1888	0.101894	7.96404															13.1116	38.3889																								0.345	0.0840753	0.0637725	0.0203028		63.923	57.4045
0.193784	9.08599	0.08718	2.72804															15.4418	16.3947																								0.35	0.0842437	0.0435086	0.0407351		57.0194	48.9807
0.241296	10.1803	0.10813	3.58605															15.7526	42.5802																								0.355	0.0797451	0.0363278	0.0434173		61.8458	52.3122
0.34782	14.6934	0.11292	4.69687															16.205	27.1241																								0.36	0.0945245	0.039273	0.0552516		60.4566	53.5661
0.061834	5.08887	0.09293	2.24401															16.6331	36.5556																								0.365	0.10168	0.0365664	0.0651132		64.0336	56.1449
0.045299	1.43597	0.143879	3.37707															17.222	25.3065																								0.37	0.108483	0.0457702	0.0627131		71.7518	63.9699
0.079279	3.93207	0.277949	9.79607															24.1798	25.3523																								0.375	0.111876	0.0336539	0.0782219		58.9072	51.9884
0.041749	2.27885	0.14379	9.61173															26.0617	23.2489																								0.38	0.115111	0.0484177	0.0666931		51.6539	42.7385
0.66993	18.6741	0.137193	11.4511															27.9947	21.4908																								0.385	0.118414	0.049541	0.0688725		64.9005	56.8542
0.6767	22.1633	0.085819	4.5649															28.0857	33.4797																								0.39	0.122805	0.0432775	0.0795273		61.5882	53.1266
0.040279	2.17201	0.052794	2.47496															30.9173	30.8975																								0.395	0.13066	0.0403822	0.0902781		64.2622	55.1899
0.05893	0.829988	0.091048	4.04805															29.7054	38.4416																								0.4	0.130236	0.0421013	0.0881345		63.2126	55.5795
0.162894	4.07804	0.087989	5.46696																																								0.405	0.142888	0.0381158	0.104772		52.7734	45.3425
0.046188	2.01793	0.101584	4.78507																																								0.41	0.146583	0.0422432	0.10434		53.6718	46.7304
0.051849	1.37501	0.087784	5.83013																																								0.415	0.140826	0.0420109	0.0988148		61.9294	55.0986
0.07204	3.18046	0.13837	5.54387																																								0.42	0.165379	0.0387781	0.126601		60.2471	53.9092
0.14794	3.97188	0.17058	10.1092																																								0.425	0.164421	0.0434766	0.120944		66.3029	58.0915
0.16389	4.17398	0.47058	10.109																																								0.43	0.17133	0.0392838	0.132046		62.3278	51.0075
0.1274	5.17485	0.144905	9.45988																																								0.435	0.168319	0.0431723	0.125146		62.684	55.1272
0.152748	3.41754	0.093798	8.40387																																								0.44	0.18326	0.0437343	0.139525		60.357	51.8527
0.710031	23.1943	0.12389	9.47079																																								0.445	0.178027	0.0395622	0.138465		48.3086	35.4891
0.75278	20.5269	0.088509	6.22587																																								0.45	0.173606	0.0347295	0.138877		55.7823	48.7266
0.842792	22.2634	0.13378	7.34806																																								0.455	0.179465	0.0247595	0.154706		80.2958	73.0395
0.703796	24.2788	0.15789	6.23705																																								0.46	0.194883	0.0380988	0.156785		50.9439	41.7283
0.61048	30.2904	0.199032	16.6815																																								0.465	0.189501	0.0389605	0.150541		56.5959	50.9671
0.67379	27.4792	0.092795	16.6327																																								0.47	0.202912	0.0282403	0.174672		72.9194	62.5667
0.82785	23.7769	0.12937	15.7528																																								0.475	0.199805	0.0384121	0.161393		60.4384	51.4073
0.93018	23.6932	0.104992	8.27907																																								0.48	0.205769	0.0324678	0.173301		67.1939	61.3425
0.835782	25.9995	0.111674	6.62706																																								0.485	0.194402	0.0351162	0.159286		78.7214	66.8868
0.91336	26.878	0.08628	9.87193																																								0.49	0.209425	0.0244145	0.18501		74.6301	67.2445
0.89278	21.0889	0.08795	6.32203																																								0.495	0.21999	0.0234206	0.19657		59.421	52.8458
0.982894	25.3887	0.2789	14.2731																																								0.5	0.205293	0.0347819	0.170511		64.6276	58.1589
		0.1149	11.3849																																								0.505	0.212875	0.031715	0.18116		69.3997	58.1719
		0.24479	12.0769																																								0.51	0.209503	0.0256988	0.183804		75.3062	68.2102
		0.69389	16.2049																																								0.515	0.225431	0.0382266	0.187204		66.6405	57.3195
		0.407193	10.3359																																								0.52	0.218483	0.0303687	0.188114		70.2289	61.9234
		0.08794	4.01296																																								0.525	0.225863	0.0340761	0.191787		49.4507	41.5964
		0.113648	5.27086																																								0.53	0.247612	0.0402471	0.207365		76.9286	58.2056
		0.0682903	4.663																																								0.535	0.243103	0.0378059	0.205298		67.0611	59.4437
		0.18339	7.27418																																								0.54	0.247434	0.0312623	0.216171		63.5725	53.5974
		0.58018	17.2217																																								0.545	0.252877	0.0388737	0.214004		72.7507	60.6186
		0.08801	5.37902																																								0.55	0.248935	0.0381497	0.210785		61.1961	54.5721
		0.130179	8.31708																																								0.555	0.249491	0.019915	0.229576		71.2014	57.7127
		0.091947	4.35595																																								0.56	0.257509	0.0264412	0.231068		58.7502	48.6461
		0.102949	3.00098																																								0.565	0.251097	0.0377709	0.213326		64.0936	51.0105
		0.19379	15.442																																								0.57	0.266961	0.0336745	0.233287		67.7662	57.8321
		0.35995	17.3788																																								0.575	0.263246	0.0333277	0.229919		63.7087	50.9255
		0.29173	16.2887																																								0.58	0.262273	0.0332665	0.229007		63.4178	54.4107
		0.4184	24.1794																																								0.585	0.269339	0.0346157	0.234724		63.2482	55.8985
		0.73132	23.526																																								0.59	0.24711	0.0319659	0.215144		55.1748	46.9914
		0.79278	22.4785																																								0.595	0.275974	0.0229829	0.252991		54.2436	40.8541
		0.89786	20.9932																																								0.6	0.266484	0.0211503	0.245334		70.6098	58.6105
		0.067368	5.87817																																								0.605	0.261112	0.0305741	0.230538		75.4329	63.2092
		0.07267	6.20731																																								0.61	0.270362	0.0328031	0.237559		57.0947	49.8037
		0.052784	4.97835																																								0.615	0.266827	0.0240642	0.242763		44.2528	29.1262
		0.15389	8.92793																																								0.62	0.281043	0.027959	0.253084		63.0511	55.3323
		0.1299	6.82962																																								0.625	0.263565	0.0276995	0.235865		97.7691	85.6448
		0.0520378	8.87644																																								0.63	0.27146	0.034027	0.237433		73.2201	64.3595
																																											0.635	0.266931	0.0380591	0.228872		72.5947	65.9555
																																											0.64	0.259638	0.0296386	0.229999		67.2707	60.4088
																																											0.645	0.256826	0.0247892	0.232037		64.652	50.8804
																																											0.65	0.275108	0.027662	0.247446		62.882	54.0082
																																											0.655	0.250725	0.0188741	0.231851		52.8721	43.7856
																																											0.66	0.264564	0.025001	0.239563		56.5471	46.419
																																											0.665	0.257953	0.0153659	0.242587		59.8758	51.2048
																																											0.67	0.262668	0.0341925	0.228475		70.2003	63.8772
																																											0.675	0.247405	0.0255823	0.221822		66.1032	58.7189
																																											0.68	0.244067	0.0281844	0.215882		62.9659	51.5005
																																											0.685	0.242078	0.0160964	0.225981		82.3324	73.8969
																																											0.69	0.253721	0.0178115	0.23591		59.6579	50.9339
																																											0.695	0.241364	0.0276159	0.213748		63.1352	55.7114
																																											0.7	0.267366	0.0272201	0.240146		73.5838	61.8473
																																											0.705	0.23945	0.0262761	0.213174		62.822	49.4969
																																											0.71	0.251422	0.0217453	0.229676		70.8706	59.7887
																																											0.715	0.250009	0.0207211	0.229288		68.2938	58.5021
																																											0.72	0.253794	0.0322484	0.221545		60.4699	53.3677
																																											0.725	0.247798	0.0166169	0.231181		53.1761	45.016
																																											0.73	0.240934	0.0191339	0.2218		77.1988	63.7149
																																											0.735	0.24614	0.0253317	0.220808		62.9419	52.3846
																																											0.74	0.238772	0.0210541	0.217718		56.8183	49.6306
																																											0.745	0.230649	0.0277191	0.20293		113.824	101.292
																																											0.75	0.244639	0.0134719	0.231167		58.4098	51.5891
																																											0.755	0.243839	0.0249818	0.218858		62.3942	54.8893
																																											0.76	0.233652	0.0323057	0.201346		57.8446	49.9629
																																											0.765	0.231545	0.0181741	0.213371		50.3171	35.3285
																																											0.77	0.239286	0.0205571	0.218729		78.6847	69.348
																																											0.775	0.233481	0.0176403	0.215841		59.9319	53.4087
																																											0.78	0.242987	0.0133764	0.229611		61.5046	54.538
																																											0.785	0.22857	0.0159605	0.212609		51.5003	42.7941
																																											0.79	0.234028	0.0170655	0.216963		59.8139	50.6001
																																											0.795	0.226845	0.0282476	0.198598		56.1127	48.8756
																																											0.8	0.225485	0.0156933	0.209792		57.7122	49.4779
																																											0.805	0.225379	0.0252414	0.200138		57.5294	49.9359
																																											0.81	0.226314	0.020275	0.206039		58.2364	51.3591
																																											0.815	0.216522	0.0272088	0.189313		50.2511	42.2062
																																											0.82	0.228486	0.0206313	0.207854		56.7425	49.0502
																																											0.825	0.224793	0.0169242	0.207869		67.4747	58.3791
																																											0.83	0.222184	0.0141624	0.208021		48.5348	41.5114
																																											0.835	0.22581	0.00685216	0.218957		73.5419	65.9964
																																											0.84	0.217343	0.01869	0.198653		70.31	62.4135
																																											0.845	0.202669	0.0323833	0.170286		58.2989	50.797
																																											0.85	0.203536	0.0241293	0.179406		96.4583	85.4922
																																											0.855	0.205064	0.0245952	0.180469		57.8113	50.8478
																																											0.86	0.219126	0.0289345	0.190192		75.9859	67.4882
																																											0.865	0.212195	0.0207773	0.191418		60.2896	50.039
																																											0.87	0.209269	0.0164812	0.192788		62.8197	55.4171
																																											0.875	0.211	0.0212111	0.189789		60.1293	51.0447
																																											0.88	0.197472	0.0194123	0.17806		81.4471	71.1542
																																											0.885	0.210443	0.0221644	0.188278		70.7149	61.5867
																																											0.89	0.198798	0.013583	0.185215		54.9646	48.0402
																																											0.895	0.199624	0.0125421	0.187082		64.2748	56.788
																																											0.9	0.194407	0.0292831	0.165124		73.6352	67.6985
																																											0.905	0.190143	0.030885	0.159258		61.289	52.7857
																																											0.91	0.200997	0.00245517	0.198542		64.5887	56.8873
																																											0.915	0.186979	0.0235414	0.163437		81.9484	75.2191
																																											0.92	0.197724	0.0166718	0.181052		61.9462	54.7014
																																											0.925	0.191476	0.0117388	0.179737		66.1532	55.4044
																																											0.93	0.186467	0.014522	0.171945		59.88	50.4179
																																											0.935	0.191107	0.0175167	0.173591		77.6756	67.7037
																																											0.94	0.192015	0.0223337	0.169681		68.136	60.2821
																																											0.945	0.180034	0.0204035	0.159631		71.5003	63.0369
																																											0.95	0.180157	0.00977492	0.170382		61.0638	51.5987
																																											0.955	0.177553	0.0119527	0.1656		57.3889	48.199
																																											0.96	0.17727	-0.0015865	0.178857		55.7196	48.297
																																											0.965	0.181616	0.0101504	0.171465		62.3421	53.8621
																																											0.97	0.17643	0.0149651	0.161465		65.993	57.7746
																																											0.975	0.168421	0.0118339	0.156587		59.6904	51.2263
																																											0.98	0.183558	0.0155052	0.168053		62.4384	54.0235
																																											0.985	0.179578	0.0217907	0.157788		43.8482	35.271
																																											0.99	0.17488	0.0143593	0.160521		69.5439	61.8038
																																											0.995	0.178449	0.0242336	0.154215		78.773	68.9793
																																											1	0.174711	0.0082097	0.166501		59.6521	50.4449
																																											1.005	0.181795	0.0176698	0.164125		69.7515	59.889
																																											1.01	0.168662	0.00154844	0.167114		76.2493	66.1607
																																											1.015	0.166396	0.0226583	0.143738		71.8222	64.4717
																																											1.02	0.166323	0.0166184	0.149705		70.3811	60.578
																																											1.025	0.164853	0.00945199	0.155401		90.3654	79.9211
																																											1.03	0.166381	0.0120894	0.154291		63.9615	55.368
																																											1.035	0.165815	0.00588756	0.159927		80.2064	70.842
																																											1.04	0.160709	0.0168576	0.143852		84.5142	72.2078
																																											1.045	0.14633	0.0161331	0.130197		66.8695	55.6311
																																											1.05	0.167157	0.0131797	0.153977		72.7845	64.3789
																																											1.055	0.160653	0.0176392	0.143014		85.0274	71.0011
																																											1.06	0.170635	0.0155004	0.155134		67.016	58.9538
																																											1.065	0.159661	0.00161625	0.158044		56.7089	48.2457
																																											1.07	0.152073	0.00942404	0.142649		52.8668	43.5626
																																											1.075	0.156578	0.0146508	0.141927		57.6687	48.2375
																																											1.08	0.146712	0.0132578	0.133454		59.5115	43.2516
																																											1.085	0.151507	0.0154416	0.136065		63.9764	56.5051
																																											1.09	0.151538	0.0107867	0.140751		83.0879	73.6441
																																											1.095	0.146248	0.00884152	0.137406		64.1525	57.2498
																																											1.1	0.151643	0.00783378	0.143809		69.4378	59.7266
																																											1.105	0.142916	0.0171491	0.125767		62.8274	54.4556
																																											1.11	0.152982	0.00413129	0.148851		67.2013	57.4764
																																											1.115	0.148728	0.00965717	0.139071		68.2229	60.0221
																																											1.12	0.153425	0.0129461	0.140479		84.5029	76.0917
																																											1.125	0.139111	0.0143225	0.124789		75.4222	68.0787
																																											1.13	0.143719	0.0137689	0.12995		56.1779	49.0675
																																											1.135	0.139222	0.0020742	0.137148		66.5328	60.439
																																											1.14	0.147859	0.0140463	0.133813		74.4638	62.2017
																																											1.145	0.143586	0.00542501	0.138161		64.3348	55.4826
																																											1.15	0.143161	0.00386792	0.139293		58.1938	50.6383
																																											1.155	0.131971	0.0042921	0.127679		82.7413	72.9121
																																											1.16	0.129452	-0.0012989	0.130751		65.2649	55.7952
																																											1.165	0.140353	0.0126563	0.127697		59.4726	52.4855
																																											1.17	0.137074	0.00652206	0.130552		61.6563	51.0892
																																											1.175	0.146566	0.0123741	0.134192		74.6365	66.3458
																																											1.18	0.132776	0.00744807	0.125328		63.7454	56.1426
																																											1.185	0.127777	0.0138047	0.113973		59.7873	51.9336
																																											1.19	0.13328	0.00313107	0.130149		65.9598	56.608
																																											1.195	0.137057	0.0135095	0.123548		59.7849	45.9166
																																											1.2	0.129051	0.0104248	0.118627		65.6676	51.8235
																																											1.205	0.132486	0.00178836	0.130697		67.9053	62.1747
																																											1.21	0.124572	0.015816	0.108756		58.4784	49.1199
																																											1.215	0.121227	0.0181118	0.103115		56.0432	48.4584
																																											1.22	0.111905	0.00694464	0.10496		66.9039	57.4154
																																											1.225	0.125199	0.0172446	0.107955		71.6406	63.7953
																																											1.23	0.119834	0.00060733	0.119227		63.7127	54.1214
																																											1.235	0.121741	0.0120166	0.109724		74.1251	63.5174
																																											1.24	0.122617	0.00761932	0.114997		63.4086	52.5652
																																											1.245	0.106535	0.0158144	0.0907207		74.516	62.4646
																																											1.25	0.112155	0.018617	0.0935376		68.6871	60.3468
																																											1.255	0.108073	0.0151201	0.0929531		61.1836	52.0807
																																											1.26	0.131442	0.0135246	0.117917		68.4961	58.7923
																																											1.265	0.115735	0.0036007	0.112135		59.3467	49.8646
																																											1.27	0.113812	0.00913015	0.104682		51.1585	31.1243
																																											1.275	0.122585	0.0154599	0.107125		71.8235	63.0783
																																											1.28	0.109629	0.0100816	0.0995475		67.2326	57.6445
																																											1.285	0.113787	0.00999067	0.103796		72.2212	63.6679
																																											1.29	0.118938	-0.0017208	0.120659		64.4054	56.0735
																																											1.295	0.110363	0.00862345	0.10174		56.5326	47.888
																																											1.3	0.113236	0.00726561	0.105971		69.9518	62.042
																																											1.305	0.10406	-0.0045016	0.108562		54.4002	46.2054
																																											1.31	0.107722	0.0105856	0.0971368		70.7505	62.9067
																																											1.315	0.106706	0.0148881	0.0918181		65.8776	57.8668
																																											1.32	0.111568	0.00904398	0.102524		63.4331	55.8966
																																											1.325	0.105645	0.00945873	0.0961862		72.5434	65.1736
																																											1.33	0.110079	0.00767771	0.102401		60.6576	52.7995
																																											1.335	0.114643	0.0129035	0.10174		53.7433	46.1916
																																											1.34	0.107672	0.00755435	0.100117		67.8687	58.1002
																																											1.345	0.101109	0.0128442	0.0882646		72.3379	63.7433
																																											1.35	0.106991	-0.0012385	0.10823		75.5354	65.9565
																																											1.355	0.103397	0.00028473	0.103113		62.4509	54.6502
																																											1.36	0.109433	0.00499403	0.104439		66.7946	59.8461
																																											1.365	0.105861	0.00546348	0.100397		57.9477	50.8801
																																											1.37	0.104574	0.00131502	0.103259		57.9093	50.8183
																																											1.375	0.115376	0.00716943	0.108207		50.7364	40.6553
																																											1.38	0.109391	0.00923048	0.10016		54.7462	48.7988
																																											1.385	0.109851	0.00404826	0.105803		56.4946	50.3738
																																											1.39	0.107855	0.0144332	0.093422		69.0631	61.9386
																																											1.395	0.0853293	0.00407512	0.0812542		58.8547	52.4741
																																											1.4	0.0952161	-0.0066738	0.10189		69.5007	64.1286
																																											1.405	0.106149	0.0117079	0.0944409		54.9275	49.2329
																																											1.41	0.0962533	0.0177997	0.0784536		56.0511	49.9258
																																											1.415	0.0891845	0.00012293	0.0890616		56.1326	50.1093
																																											1.42	0.103611	0.00156841	0.102043		57.4272	51.4166
																																											1.425	0.0939982	0.00249091	0.0915073		55.8384	49.9311
																																											1.43	0.0917036	0.00585898	0.0858446		50.2682	44.49
																																											1.435	0.0927775	0.00263701	0.0901405		55.7556	50.25
																																											1.44	0.095076	-0.0014057	0.0964817		56.6743	50.2145
																																											1.445	0.0812381	0.00895422	0.0722839		55.2948	49.2047
																																											1.45	0.094817	0.00838048	0.0864366		60.1725	54.416
																																											1.455	0.0979971	-0.0001419	0.098139		71.2025	58.0712
																																											1.46	0.104168	0.00531576	0.0988526		61.4124	55.7198
																																											1.465	0.0863694	0.00020305	0.0861664		58.9152	52.9955
																																											1.47	0.084668	0.0119154	0.0727526		56.3991	50.0192
																																											1.475	0.0999392	0.00140506	0.0985341		54.4252	47.5351
																																											1.48	0.0984209	0.00997367	0.0884472		55.3297	49.3707
																																											1.485	0.0844712	0.0018032	0.082668		59.7703	53.594
																																											1.49	0.0785764	0.0114496	0.0671268		58.9811	52.8239
																																											1.495	0.091788	0.00067258	0.0911154		56.5411	49.9272
																																											1.5	0.0796333	0.00890192	0.0707314		50.9065	44.9497
																																											1.505	0.0899005	-0.0023508	0.0922513		68.1458	57.671
																																											1.51	0.0880841	0.00321549	0.0848687		57.6991	51.2451
																																											1.515	0.0810102	-0.0011556	0.0821657		62.5744	55.3541
																																											1.52	0.0881659	0.00726273	0.0809031		57.1341	50.5057
																																											1.525	0.0819849	-0.0021566	0.0841415		56.4946	50.6947
																																											1.53	0.0779273	0.00279148	0.0751358		53.1007	46.662
																																											1.535	0.0898876	0.0152671	0.0746205		54.3057	48.5748
																																											1.54	0.0867948	0.0200773	0.0667175		59.2564	53.0172
																																											1.545	0.0853199	0.00315595	0.082164		51.1429	44.1652
																																											1.55	0.0825185	0.00854061	0.0739779		59.2035	53.0697
																																											1.555	0.0828156	0.00836763	0.0744479		56.1412	49.7802
																																											1.56	0.0814541	0.00869266	0.0727615		55.9915	50.589
																																											1.565	0.0912504	0.00652313	0.0847273		58.2688	52.0973
																																											1.57	0.0881502	0.00772056	0.0804297		51.6793	45.4469
																																											1.575	0.0799198	0.00347691	0.0764429		59.2299	53.0544
																																											1.58	0.0830308	0.00898402	0.0740468		58.766	52.0715
																																											1.585	0.0716299	0.00777115	0.0638587		55.4106	48.5705
																																											1.59	0.0735127	0.00056139	0.0729513		57.522	51.4925
																																											1.595	0.0914492	0.00220538	0.0892439		57.6535	51.4248
																																											1.6	0.0812976	0.00445159	0.076846		58.0081	52.5003
																																											1.605	0.0736918	0.0165665	0.0571253		56.0577	49.5762
																																											1.61	0.0746775	0.0101473	0.0645301		84.9092	73.2597
																																											1.615	0.0670447	0.0143756	0.0526691		64.5117	58.1044
																																											1.62	0.0855017	0.00709239	0.0784093		51.0009	44.7436
																																											1.625	0.0768638	0.0134847	0.0633791		52.8518	46.719
																																											1.63	0.0823081	0.0135451	0.0687631		58.3145	53.061
																																											1.635	0.0725891	0.0101217	0.0624674		58.7445	52.7525
																																											1.64	0.0733712	-0.0027355	0.0761066		61.9241	55.2513
																																											1.645	0.0731952	0.0221538	0.0510414		57.3236	52.0775
																																											1.65	0.0769972	0.0114307	0.0655665		57.5698	50.5148
																																											1.655	0.0712764	0.00928702	0.0619894		61.2865	54.784
																																											1.66	0.0816525	0.0043061	0.0773464		64.1004	57.8278
																																											1.665	0.0757209	0.00687204	0.0688488		61.3679	55.0356
																																											1.67	0.064078	0.0110994	0.0529786		60.509	53.5967
																																											1.675	0.0745655	0.0048049	0.0697606		64.8363	58.8689
																																											1.68	0.0617527	-0.0010091	0.0627618		66.3732	60.3721
																																											1.685	0.0639522	0.0040638	0.0598884		60.1208	54.2896
																																											1.69	0.0751577	-0.0013742	0.0765319		55.307	48.5485
																																											1.695	0.077956	0.00623148	0.0717245		67.3154	60.7019
																																											1.7	0.063745	-0.002397	0.066142		62.6909	56.2568
																																											1.705	0.0626505	0.0105266	0.0521239		59.2542	53.2095
																																											1.71	0.0664843	0.00366098	0.0628234		50.9276	45.2749
																																											1.715	0.0671297	0.00157448	0.0655553		61.3402	55.2569
																																											1.72	0.0612599	0.00316293	0.0580969		64.8327	58.6971
																																											1.725	0.064413	-0.0069975	0.0714106		55.4269	48.8012
																																											1.73	0.0641165	0.014455	0.0496615		63.6706	57.8892
																																											1.735	0.0664077	0.00976485	0.0566429		60.9691	55.0646
																																											1.74	0.0718679	0.00775573	0.0641122		66.8535	60.0419
																																											1.745	0.0610733	0.00724113	0.0538321		57.046	50.8999
																																											1.75	0.0667315	0.00804781	0.0586837		53.5227	48.0719
																																											1.755	0.0588387	0.00516926	0.0536694		58.8436	51.8192
																																											1.76	0.0647572	-0.000999	0.0657562		58.047	52.087
																																											1.765	0.0748539	0.00783403	0.0670199		55.0914	48.8656
																																											1.77	0.0628049	0.00688893	0.055916		58.6065	52.0681
																																											1.775	0.0697016	0.00441597	0.0652856		58.0855	53.3592
																																											1.78	0.054105	0.00631138	0.0477937		53.6649	47.8511
																																											1.785	0.070346	-0.0013317	0.0716777		60.4225	54.1935
																																											1.79	0.0497862	0.00798776	0.0417985		59.7311	54.0993
																																											1.795	0.0604239	-0.0047623	0.0651863		52.3363	46.2541
																																											1.8	0.0540064	0.0067169	0.0472895		58.5125	51.831
																																											1.805	0.0475326	0.0163978	0.0311348		65.6947	58.8822
																																											1.81	0.0584053	0.00454657	0.0538587		65.7022	59.1467
																																											1.815	0.0548985	-0.0057439	0.0606424		46.3198	40.8716
																																											1.82	0.0573531	0.00090031	0.0564528		58.2517	51.4254
																																											1.825	0.0621557	-0.0018732	0.0640288		58.6169	51.1229
																																											1.83	0.0634523	0.00347241	0.0599799		61.7509	54.5179
																																											1.835	0.0584679	0.00845847	0.0500095		52.3536	46.6993
																																											1.84	0.0673448	0.0116347	0.05571		55.2141	49.3598
																																											1.845	0.0596106	0.00938414	0.0502265		53.4056	47.8736
																																											1.85	0.0574404	0.00266794	0.0547725		55.9723	50.4702
																																											1.855	0.0525895	0.00739909	0.0451904		60.6266	54.9037
																																											1.86	0.053844	0.0144063	0.0394377		61.2543	55.641
																																											1.865	0.0517578	0.0104564	0.0413014		50.1778	45.2073
																																											1.87	0.0641681	-0.0032194	0.0673875		53.038	46.9645
																																											1.875	0.0561276	0.00530251	0.0508251		56.5421	50.3191
																																											1.88	0.047812	0.0100952	0.0377168		53.5565	47.8801
																																											1.885	0.0595192	0.00853374	0.0509854		59.7213	53.5231
																																											1.89	0.0490622	0.00411317	0.044949		50.7327	44.2726
																																											1.895	0.0501923	0.00960763	0.0405847		68.6187	61.7129
																																											1.9	0.0510537	0.00462252	0.0464312		57.1008	51.086
																																											1.905	0.0540047	0.00309585	0.0509088		58.5893	52.8059
																																											1.91	0.0605178	0.00998226	0.0505356		54.8465	48.1791
																																											1.915	0.0694773	0.0050976	0.0643797		56.7006	50.926
																																											1.92	0.0479676	-0.005107	0.0530746		62.7548	56.9263
																																											1.925	0.0492499	0.00519704	0.0440528		60.236	54.5139
																																											1.93	0.0534537	0.004402	0.0490517		54.0114	48.2408
																																											1.935	0.0556704	0.00305402	0.0526164		57.0244	51.2752
																																											1.94	0.0589519	0.0038261	0.0551258		54.4017	48.8379
																																											1.945	0.0524095	0.0116849	0.0407246		55.6458	50.1449
																																											1.95	0.0502096	-0.0058004	0.05601		50.1114	44.9205
																																											1.955	0.0405298	-0.0016362	0.042166		57.9805	52.8883
																																											1.96	0.0533093	0.00627969	0.0470296		55.7885	49.2442
																																											1.965	0.0584232	-0.0012295	0.0596527		60.1387	53.7084
																																											1.97	0.0523731	0.00139694	0.0509762		53.6897	46.6844
																																											1.975	0.0532472	0.00627971	0.0469675		56.463	49.9021
																																											1.98	0.0562781	0.0086864	0.0475917		61.3683	54.168
																																											1.985	0.0597558	0.00591867	0.0538372		61.2955	54.6949
																																											1.99	0.062365	0.0112396	0.0511253		53.0523	46.6428
																																											1.995	0.0552152	0.00988912	0.0453261		56.0614	48.7772
																																											2	0.0516711	0.00420619	0.0474649		53.1154	46.6365
																																											2.005	0.0624861	-0.003638	0.0661242		55.7792	49.5153
																																											2.01	0.0529008	-0.0039602	0.056861		53.2684	47.7507
																																											2.015	0.0483544	0.0028613	0.0454931		53.0825	48.1469
																																											2.02	0.0472656	0.00823554	0.0390301		56.7158	50.7342
																																											2.025	0.0434579	-0.0054945	0.0489524		50.9868	44.8695
																																											2.03	0.046068	-0.0039186	0.0499866		54.3024	48.0488
																																											2.035	0.0516913	0.0063859	0.0453054		56.6826	50.0273
																																											2.04	0.0387393	-0.0003892	0.0391285		65.7129	59.9197
																																											2.045	0.0480601	0.00155826	0.0465018		64.5745	57.4719
																																											2.05	0.0460396	0.00926587	0.0367738		67.3512	60.8047
																																											2.055	0.0519276	0.00509561	0.046832		64.4401	57.6052
																																											2.06	0.0426466	0.0144562	0.0281904		57.285	49.4153
																																											2.065	0.0433503	0.0143277	0.0290226		55.1802	48.9338
																																											2.07	0.0459329	0.00324689	0.042686		59.9428	53.866
																																											2.075	0.0419302	0.00642866	0.0355015		56.6363	50.5288
																																											2.08	0.0417736	0.00137498	0.0403987		57.6292	50.7973
																																											2.085	0.0493113	-0.0045048	0.053816		49.6362	44.1266
																																											2.09	0.0409424	0.00631879	0.0346236		54.8475	49.1752
																																											2.095	0.0341194	0.0114782	0.0226412		54.4775	48.8587
																																											2.1	0.0447087	0.0116647	0.033044		51.3088	45.8302
																																											2.105	0.0450457	0.0187954	0.0262503		60.8502	55.4563
																																											2.11	0.0377624	0.00800953	0.0297529		52.884	46.7581
																																											2.115	0.0312216	-0.0004495	0.0316711		56.4923	50.7742
																																											2.12	0.0469426	0.0146038	0.0323388		52.8728	47.0442
																																											2.125	0.0523502	-0.0086937	0.0610439		62.8044	57.0586
																																											2.13	0.041928	0.00122972	0.0406983		55.1975	49.353
																																											2.135	0.0243761	0.0129368	0.0114393		55.7457	50.3534
																																											2.14	0.049461	0.00115186	0.0483091		57.6559	52.5339
																																											2.145	0.0438379	0.0054017	0.0384362		51.6429	45.5374
																																											2.15	0.0553243	-0.0042137	0.0595379		51.7942	46.1904
																																											2.155	0.0350387	0.00078604	0.0342526		53.1997	47.6574
																																											2.16	0.0380975	0.00059771	0.0374998		57.714	51.5375
																																											2.165	0.0491007	0.00450864	0.0445921		60.8631	55.4357
																																											2.17	0.0460538	0.00886454	0.0371893		54.4534	48.6823
																																											2.175	0.0455488	-0.0089512	0.0545		47.4103	41.5465
																																											2.18	0.0399197	-0.0040922	0.0440118		51.9365	46.2655
																																											2.185	0.043208	0.00255335	0.0406547		45.154	39.9305
																																											2.19	0.0437765	0.00345013	0.0403264		51.9773	46.237
																																											2.195	0.0332747	0.00225869	0.031016		56.3207	50.1412
																																											2.2	0.0410632	0.00468836	0.0363748		61.8709	50.3439
																																											2.205	0.038124	0.00324854	0.0348754
																																											2.21	0.0417869	0.00270766	0.0390792
																																											2.215	0.0403153	-0.002653	0.0429683
																																											2.22	0.0397607	0.00393433	0.0358263
																																											2.225	0.0540232	-0.0037818	0.057805
																																											2.23	0.0412641	0.0164762	0.0247879
																																											2.235	0.0337486	0.0110318	0.0227168
																																											2.24	0.0481532	-0.0035903	0.0517435
																																											2.245	0.0472023	0.00817993	0.0390223
																																											2.25	0.0379775	-0.0033938	0.0413712
																																											2.255	0.0431001	0.0158463	0.0272539
																																											2.26	0.0387228	0.014599	0.0241238
																																											2.265	0.036108	0.00146811	0.0346399
																																											2.27	0.0440193	0.00120963	0.0428097
																																											2.275	0.0366799	0.0051133	0.0315666
																																											2.28	0.0370279	0.00481653	0.0322114
																																											2.285	0.0341939	0.00310127	0.0310926
																																											2.29	0.0318217	0.00250952	0.0293122
																																											2.295	0.0379378	0.00781093	0.0301269
																																											2.3	0.0323587	-0.0050457	0.0374044
																																											2.305	0.0432595	-0.000857	0.0441165
																																											2.31	0.0409503	0.00450486	0.0364455
																																											2.315	0.0444604	-0.0006309	0.0450913
																																											2.32	0.0289905	-0.0106629	0.0396533
																																											2.325	0.0346332	-0.0004441	0.0350773
																																											2.33	0.0366034	0.00174096	0.0348625
																																											2.335	0.0429285	-0.0004657	0.0433942
																																											2.34	0.0379188	-0.0045491	0.0424679
																																											2.345	0.0352031	0.0013067	0.0338964
																																											2.35	0.0394559	0.00804182	0.031414
																																											2.355	0.0299781	-0.0005974	0.0305755
																																											2.36	0.0418569	0.00884362	0.0330133
																																											2.365	0.0536794	0.010964	0.0427154
																																											2.37	0.0262269	0.00392311	0.0223038
																																											2.375	0.0447845	0.00102357	0.0437609
																																											2.38	0.044062	0.00499338	0.0390687
																																											2.385	0.0432165	-0.0008749	0.0440914
																																											2.39	0.0275683	0.00762902	0.0199393
																																											2.395	0.0299552	-0.0002776	0.0302328
																																											2.4	0.0376661	0.00807593	0.0295902
																																											2.405	0.0316135	-0.0002724	0.0318859
																																											2.41	0.0391668	0.00634291	0.0328239
																																											2.415	0.039141	0.00512492	0.0340161
																																											2.42	0.0356116	0.00959762	0.026014
																																											2.425	0.036254	0.00361542	0.0326386
																																											2.43	0.0337528	-0.0084722	0.0422249
																																											2.435	0.0263347	-0.0011523	0.027487
																																											2.44	0.0330157	0.0106547	0.0223611
																																											2.445	0.0283024	0.00065367	0.0276487
																																											2.45	0.0371373	0.00743191	0.0297054
																																											2.455	0.027664	0.00051421	0.0271498
																																											2.46	0.0350315	0.00908328	0.0259482
																																											2.465	0.033628	0.00250751	0.0311205
																																											2.47	0.049187	-0.0023293	0.0515164
																																											2.475	0.0427512	0.00203739	0.0407138
																																											2.48	0.0327702	-0.0061415	0.0389116
																																											2.485	0.0338524	-0.0033653	0.0372177
																																											2.49	0.0363673	0.0165967	0.0197706
																																											2.495	0.0367892	0.0030638	0.0337254
																																											2.5	0.0256523	0.00436358	0.0212887
																																											2.505	0.0392697	0.00581825	0.0334515
																																											2.51	0.0229635	-0.005418	0.0283815
																																											2.515	0.0273576	0.011967	0.0153905
																																											2.52	0.0398584	0.00633558	0.0335228
																																											2.525	0.0388596	0.00714479	0.0317148
																																											2.53	0.037845	-0.0077343	0.0455793
																																											2.535	0.023956	0.00034642	0.0236095
																																											2.54	0.0285458	0.00843038	0.0201154
																																											2.545	0.0233273	0.0041249	0.0192024
																																											2.55	0.029633	0.0151887	0.0144443
																																											2.555	0.0335005	0.0102152	0.0232854
																																											2.56	0.0376674	0.00763392	0.0300335
																																											2.565	0.039913	0.0115929	0.02832
																																											2.57	0.0348658	0.00234552	0.0325202
																																											2.575	0.0222584	0.0100984	0.0121601
																																											2.58	0.0381338	0.00950424	0.0286296
																																											2.585	0.0292165	-0.0015275	0.030744
																																											2.59	0.0286894	0.0134806	0.0152088
																																											2.595	0.0328106	0.00925373	0.0235569
																																											2.6	0.0251058	0.0100636	0.0150422
																																											2.605	0.0262633	0.0105554	0.0157079
																																											2.61	0.0348183	0.00706665	0.0277516
																																											2.615	0.038789	0.0131007	0.0256883
																																											2.62	0.0338526	0.00832342	0.0255291
																																											2.625	0.0297959	-0.001347	0.0311429
																																											2.63	0.0247703	0.0170616	0.00770871
																																											2.635	0.0267564	-0.0143605	0.0411169
																																											2.64	0.0227612	0.00361755	0.0191436
																																											2.645	0.0320922	0.0173901	0.0147021
																																											2.65	0.0323394	0.00094275	0.0313966
																																											2.655	0.0369087	-3.204e-05	0.0369408
																																											2.66	0.0254492	0.00149795	0.0239513
																																											2.665	0.0178934	0.00417636	0.0137171
																																											2.67	0.0294671	0.00877389	0.0206932
																																											2.675	0.0283313	-0.0022128	0.030544
																																											2.68	0.0321399	0.00298769	0.0291522
																																											2.685	0.0310177	-0.0019955	0.0330132
																																											2.69	0.0219355	0.00489299	0.0170425
																																											2.695	0.0259161	-0.007756	0.0336721
																																											2.7	0.0290861	0.00734057	0.0217455
																																											2.705	0.0305973	0.0125739	0.0180235
																																											2.71	0.0228388	-0.0027404	0.0255792
																																											2.715	0.0272926	0.00893741	0.0183552
																																											2.72	0.0359878	0.00376366	0.0322242
																																											2.725	0.0388003	0.00534391	0.0334564
																																											2.73	0.0226941	0.00394732	0.0187468
																																											2.735	0.0182976	0.0103941	0.00790353
																																											2.74	0.0236715	0.011956	0.0117155
																																											2.745	0.0369764	0.00248705	0.0344894
																																											2.75	0.018171	0.00341112	0.0147598
																																											2.755	0.0187134	0.00223996	0.0164734
																																											2.76	0.0291039	0.00127538	0.0278285
																																											2.765	0.0331222	0.00929069	0.0238315
																																											2.77	0.0311415	0.00021596	0.0309255
																																											2.775	0.0292707	-0.0017225	0.0309932
																																											2.78	0.0276091	0.013721	0.0138881
																																											2.785	0.0253683	0.00386597	0.0215024
																																											2.79	0.0311735	0.00151733	0.0296562
																																											2.795	0.0289792	0.00769865	0.0212805
																																											2.8	0.026777	0.00516233	0.0216146
																																											2.805	0.0261887	0.0155325	0.0106562
																																											2.81	0.0335452	-0.0039425	0.0374877
																																											2.815	0.0237039	-0.0037679	0.0274719
																																											2.82	0.0387601	-0.010272	0.0490321
																																											2.825	0.0213695	0.0130149	0.00835459
																																											2.83	0.0257086	-0.0001496	0.0258582
																																											2.835	0.0274804	-0.0001478	0.0276282
																																											2.84	0.0324488	0.0109843	0.0214644
																																											2.845	0.0248097	0.00903456	0.0157751
																																											2.85	0.0240774	0.00728019	0.0167972
																																											2.855	0.0336559	0.00261478	0.0310411
																																											2.86	0.0214968	0.00971443	0.0117824
																																											2.865	0.0212333	0.0123197	0.00891356
																																											2.87	0.0217671	-0.0079154	0.0296825
																																											2.875	0.022852	0.00193324	0.0209188
																																											2.88	0.0280012	0.0083276	0.0196736
																																											2.885	0.0300726	0.00233108	0.0277415
																																											2.89	0.0240064	0.0110962	0.0129102
																																											2.895	0.0216157	0.00228157	0.0193342
																																											2.9	0.0298134	-0.0004401	0.0302535
																																											2.905	0.0351104	0.00351969	0.0315907
																																											2.91	0.0236552	0.011174	0.0124812
																																											2.915	0.0243734	0.00778867	0.0165847
																																											2.92	0.0321883	0.00499043	0.0271979
																																											2.925	0.02938	0.00660944	0.0227706
																																											2.93	0.0272777	0.0100329	0.0172448
																																											2.935	0.0221287	0.00309971	0.0190289
																																											2.94	0.0205929	0.00531902	0.0152739
																																											2.945	0.0313267	-0.0088937	0.0402204
																																											2.95	0.0285232	0.00920358	0.0193196
																																											2.955	0.0191627	0.0110251	0.00813754
																																											2.96	0.0211315	0.00980728	0.0113242
																																											2.965	0.0259472	0.0119342	0.014013
																																											2.97	0.0287899	0.00493686	0.023853
																																											2.975	0.0165765	-0.0051063	0.0216828
																																											2.98	0.0265445	-0.0013686	0.0279131
																																											2.985	0.0157237	0.00888027	0.00684341
																																											2.99	0.0232891	0.00166535	0.0216238
																																											2.995	0.0278886	-0.0020697	0.0299583
																																											3	0.0256992	0.00452164	0.0211775
																																											3.005	0.0313985	0.00512841	0.0262701
																																											3.01	0.0206084	0.00381185	0.0167966
																																											3.015	0.0220648	0.0017026	0.0203622
																																											3.02	0.0256868	-0.0017766	0.0274634
																																											3.025	0.0254386	0.00758773	0.0178509
																																											3.03	0.0217155	0.0070457	0.0146698
																																											3.035	0.0188662	0.00073161	0.0181346
																																											3.04	0.0232396	-0.0050693	0.0283089
																																											3.045	0.0192759	-0.0012605	0.0205364
																																											3.05	0.00841206	0.00825874	0.00015331
																																											3.055	0.0197407	0.00203528	0.0177054
																																											3.06	0.0231897	-0.0009618	0.0241515
																																											3.065	0.0300538	-0.0013995	0.0314533
																																											3.07	0.0249884	-7.683e-05	0.0250652
																																											3.075	0.00896049	0.00409889	0.0048616
																																											3.08	0.0270521	0.00842732	0.0186247
																																											3.085	0.0338715	0.0154918	0.0183797
																																											3.09	0.0289458	0.00684763	0.0220982
																																											3.095	0.0157603	-0.007636	0.0233962
																																											3.1	0.0272147	0.00873053	0.0184842
																																											3.105	0.0204849	-0.0006277	0.0211126
																																											3.11	0.0241726	-0.0103171	0.0344897
																																											3.115	0.0301444	-0.001733	0.0318774
																																											3.12	0.0173931	0.00227817	0.0151149
																																											3.125	0.0243705	0.00983534	0.0145351
																																											3.13	0.0182967	0.00572801	0.0125687
																																											3.135	0.021398	-0.0004814	0.0218795
																																											3.14	0.0288742	0.00582773	0.0230465
																																											3.145	0.0117436	0.00596504	0.00577851
																																											3.15	0.026457	0.00486571	0.0215913
																																											3.155	0.0230442	0.00180925	0.0212349
																																											3.16	0.0213364	-0.0104187	0.0317551
																																											3.165	0.0175631	0.00356171	0.0140014
																																											3.17	0.0169544	0.00871369	0.00824074
																																											3.175	0.024096	0.00636704	0.017729
																																											3.18	0.0177902	0.00158606	0.0162041
																																											3.185	0.0195863	-0.0033627	0.022949
																																											3.19	0.019554	0.00995574	0.0095983
																																											3.195	0.0219358	0.00421992	0.0177158
																																											3.2	0.00679355	-0.0085971	0.0153907
																																											3.205	0.0176362	0.00308599	0.0145502
																																											3.21	0.0229225	0.00398935	0.0189332
																																											3.215	0.00475088	-0.0065413	0.0112922
																																											3.22	0.0229432	-0.008413	0.0313561
																																											3.225	0.027369	0.00126006	0.0261089
																																											3.23	0.0117285	0.00249714	0.00923139
																																											3.235	0.0192611	0.0100919	0.00916917
																																											3.24	0.00981843	0.0101872	-0.0003688
																																											3.245	0.0217016	0.0183548	0.0033468
																																											3.25	0.0291859	-0.0033157	0.0325016
																																											3.255	0.0262627	-0.0024577	0.0287205
																																											3.26	0.0130131	-0.0007065	0.0137196
																																											3.265	0.0254964	-8.712e-05	0.0255835
																																											3.27	0.0163831	-0.0034181	0.0198012
																																											3.275	0.0275962	-0.0013142	0.0289103
																																											3.28	0.0368773	-0.002557	0.0394343
																																											3.285	0.0131943	0.00996118	0.00323309
																																											3.29	0.0159863	-0.0023835	0.0183698
																																											3.295	0.0112161	0.00580735	0.00540878
																																											3.3	0.0233317	0.00194358	0.0213881
																																											3.305	0.0296562	-0.0024844	0.0321406
																																											3.31	0.0239314	0.00396649	0.019965
																																											3.315	0.0156507	-0.0031608	0.0188115
																																											3.32	0.0165173	0.00710178	0.00941553
																																											3.325	0.0124502	0.0147404	-0.0022902
																																											3.33	0.0228591	0.0126238	0.0102353
																																											3.335	0.0206963	0.0031586	0.0175377
																																											3.34	0.0298346	0.00351235	0.0263223
																																											3.345	0.0224813	-0.0028923	0.0253736
																																											3.35	0.0200943	0.00300353	0.0170907
																																											3.355	0.0269619	-0.001987	0.0289489
																																											3.36	0.0185138	0.000453	0.0180608
																																											3.365	0.0116517	0.00550992	0.00614177
																																											3.37	0.0195702	-0.0030052	0.0225754
																																											3.375	0.0166617	0.00093117	0.0157305
																																											3.38	0.0219985	0.00441513	0.0175833
																																											3.385	0.0116522	-0.0030513	0.0147035
																																											3.39	0.0142208	0.0121675	0.00205323
																																											3.395	0.02481	0.00874472	0.0160653
																																											3.4	0.0219279	-0.0098275	0.0317555
																																											3.405	0.0197241	0.00296173	0.0167624
																																											3.41	0.0173648	0.00876874	0.00859608
																																											3.415	0.0184927	-0.0043566	0.0228492
																																											3.42	0.0192766	0.00171029	0.0175663
																																											3.425	0.0253552	0.00634944	0.0190058
																																											3.43	0.0172218	0.00042558	0.0167963
																																											3.435	0.0179143	-0.0042981	0.0222125
																																											3.44	0.0200398	-0.0044215	0.0244614
																																											3.445	0.0261265	0.00432119	0.0218053
																																											3.45	0.012425	-0.0025622	0.0149872
																																											3.455	0.017371	0.00055717	0.0168138
																																											3.46	0.0205881	0.00627938	0.0143087
																																											3.465	0.00843058	-0.0012104	0.009641
																																											3.47	-0.00055852	0.00427907	-0.0048376
																																											3.475	0.0165269	0.00150283	0.0150241
																																											3.48	0.0232274	0.00970575	0.0135217
																																											3.485	0.00918704	0.00657738	0.00260966
																																											3.49	0.022936	0.011055	0.0118811
																																											3.495	0.0139518	-0.0131368	0.0270886
																																											3.5	0.0142014	-0.0045273	0.0187286
																																											3.505	0.0274431	-0.0132925	0.0407356
																																											3.51	0.024553	0.00410939	0.0204436
																																											3.515	0.0161407	-0.0024306	0.0185713
																																											3.52	0.0215022	0.00069122	0.0208109
																																											3.525	0.0130793	-0.0017103	0.0147896
																																											3.53	0.0173451	0.00707767	0.0102675
																																											3.535	0.02444	0.00545986	0.0189801
																																											3.54	0.018385	-0.007313	0.025698
																																											3.545	0.0132353	0.00166555	0.0115697
																																											3.55	0.0184874	0.00148067	0.0170067
																																											3.555	0.0207957	-0.0004689	0.0212646
																																											3.56	0.0179077	0.00211333	0.0157944
																																											3.565	0.0089535	-0.0041423	0.0130957
																																											3.57	0.0174823	-0.0011236	0.0186059
																																											3.575	0.0235887	-0.0017394	0.0253281
																																											3.58	0.00508656	-0.0018651	0.00695161
																																											3.585	0.0142139	0.0051909	0.00902297
																																											3.59	0.0195008	-0.0012037	0.0207045
																																											3.595	0.012628	-0.0068091	0.0194371
																																											3.6	0.0123827	-0.0042032	0.0165859
																																											3.605	0.0125083	-0.0036208	0.0161291
																																											3.61	0.00080885	0.00709314	-0.0062843
																																											3.615	0.0103479	-0.0085847	0.0189327
																																											3.62	0.0185009	0.00347553	0.0150254
																																											3.625	0.0144992	-0.0059653	0.0204645
																																											3.63	0.0230735	0.00842171	0.0146518
																																											3.635	0.0174008	-0.0018635	0.0192642
																																											3.64	0.0160139	-0.0028054	0.0188193
																																											3.645	0.0149684	0.00564551	0.0093229
																																											3.65	0.0145095	0.00543445	0.00907505
																																											3.655	0.0239595	0.00061401	0.0233455
																																											3.66	0.0207556	-0.006282	0.0270376
																																											3.665	0.0135842	0.00385932	0.00972491
																																											3.67	0.0242032	0.00929387	0.0149093
																																											3.675	0.0165519	0.00034252	0.0162094
																																											3.68	0.0119665	-0.0015319	0.0134985
																																											3.685	0.0251647	-0.0005919	0.0257566
																																											3.69	0.0211808	0.00815857	0.0130223
																																											3.695	0.0148894	0.00963769	0.00525169
																																											3.7	0.0118202	0.00465357	0.00716666
																																											3.705	0.0171944	0.0107137	0.00648074
																																											3.71	0.0210707	0.0200708	0.00099988
																																											3.715	0.0171559	0.00388955	0.0132663
																																											3.72	0.0230327	0.0162495	0.00678313
																																											3.725	0.0147798	-0.0061719	0.0209517
																																											3.73	0.0164603	0.00675055	0.00970979
																																											3.735	0.0180991	-0.0023362	0.0204353
																																											3.74	0.0159785	-0.0041475	0.020126
																																											3.745	0.0170831	0.00189219	0.0151909
																																											3.75	0.0178262	0.00700332	0.0108229
																																											3.755	0.0140439	0.00348969	0.0105542
																																											3.76	0.0159944	0.0133403	0.00265401
																																											3.765	0.00975989	0.00156931	0.00819058
																																											3.77	0.0170586	-0.0007295	0.0177881
																																											3.775	0.0099382	-0.0083082	0.0182464
																																											3.78	0.0247055	-0.0136211	0.0383266
																																											3.785	0.0199373	0.00467466	0.0152626
																																											3.79	0.0179975	0.00283882	0.0151586
																																											3.795	0.00980096	-0.002212	0.012013
																																											3.8	0.017423	6.35e-06	0.0174167
																																											3.805	0.0197263	-0.0008603	0.0205865
																																											3.81	0.0119371	-0.0088336	0.0207707
																																											3.815	0.0170173	-0.0080886	0.0251059
																																											3.82	0.0246974	-0.0077489	0.0324463
																																											3.825	0.0149035	0.00022959	0.0146739
																																											3.83	0.018207	0.00535428	0.0128527
																																											3.835	0.0186735	-0.0054011	0.0240746
																																											3.84	0.0203075	-0.0097528	0.0300603
																																											3.845	0.0048396	0.00840751	-0.0035679
																																											3.85	0.00032374	0.00237555	-0.0020518
																																											3.855	0.0166315	0.0128801	0.00375143
																																											3.86	0.0185133	0.00891047	0.00960282
																																											3.865	0.0147444	0.00083426	0.0139102
																																											3.87	0.0144218	0.0107186	0.00370326
																																											3.875	0.0112108	0.00272049	0.0084903
																																											3.88	0.0171962	0.00702424	0.010172
																																											3.885	0.0181088	-0.0011968	0.0193056
																																											3.89	0.0074319	0.008126	-0.0006941
																																											3.895	0.00975453	0.00560655	0.00414798
																																											3.9	0.0163747	0.00165196	0.0147227
																																											3.905	0.0143162	0.00483579	0.00948042
																																											3.91	0.00592534	-0.004968	0.0108933
																																											3.915	0.0183787	-0.0150914	0.0334701
																																											3.92	0.021259	0.00087294	0.020386
																																											3.925	0.0303505	-0.0022831	0.0326337
																																											3.93	0.0165067	0.00097197	0.0155347
																																											3.935	0.0086407	-0.0036936	0.0123343
																																											3.94	0.019361	0.00358484	0.0157761
																																											3.945	0.0179333	0.00639122	0.011542
																																											3.95	0.0217725	0.0022575	0.019515
																																											3.955	0.0120134	-0.0019549	0.0139682
																																											3.96	0.0161392	-0.0005398	0.016679
																																											3.965	0.0259599	0.00241968	0.0235402
																																											3.97	0.0170796	-0.0012472	0.0183268
																																											3.975	0.0173762	-0.0069923	0.0243685
																																											3.98	0.0226411	-0.0012904	0.0239315
																																											3.985	0.0215095	0.00372504	0.0177845
																																											3.99	0.0128671	0.00194025	0.0109268
																																											3.995	0.0176227	0.00163377	0.0159889
																																											4	0.0090353	0.00044123	0.00859407
																																											4.005	0.0184595	-9.965e-05	0.0185591
																																											4.01	0.0200384	0.00771739	0.012321
																																											4.015	0.0165851	-0.0019529	0.018538
																																											4.02	0.0159031	0.00522089	0.0106823
																																											4.025	0.0148453	-0.0086966	0.0235419
																																											4.03	0.0165661	0.0123613	0.00420488
																																											4.035	0.0138706	0.00898841	0.0048822
																																											4.04	0.0237667	0.00620581	0.0175608
																																											4.045	0.0101945	0.0135388	-0.0033443
																																											4.05	0.0106084	0.0103988	0.0002096
																																											4.055	0.00111707	0.00886856	-0.0077515
																																											4.06	0.0118372	0.00728281	0.00455436
																																											4.065	0.00226844	0.00839819	-0.0061298
																																											4.07	0.00832683	-0.0103536	0.0186805
																																											4.075	0.0122863	-0.0054732	0.0177594
																																											4.08	0.0129123	-0.0035107	0.016423
																																											4.085	0.0131506	-0.0153163	0.0284669
																																											4.09	0.0133993	-0.0016124	0.0150117
																																											4.095	0.00871519	-0.0025297	0.0112448
																																											4.1	0.0204633	0.0145681	0.00589513
																																											4.105	0.0149781	-0.0024788	0.0174569
																																											4.11	0.00037219	0.00330737	-0.0029352
																																											4.115	0.00380789	-0.0005733	0.00438121
																																											4.12	0.0195097	-0.0001601	0.0196698
																																											4.125	0.0103375	0.00178547	0.008552
																																											4.13	0.0220902	-0.0015774	0.0236676
																																											4.135	0.0174131	-0.0100512	0.0274642
																																											4.14	0.013916	0.0055624	0.00835362
																																											4.145	0.00574006	0.00398811	0.00175195
																																											4.15	0.00606219	0.00403662	0.00202557
																																											4.155	0.00988392	0.00281625	0.00706767
																																											4.16	0.0211834	0.00830592	0.0128775
																																											4.165	0.0178781	0.00793467	0.00994339
																																											4.17	0.0216383	0.0106865	0.0109518
																																											4.175	0.00841292	0.0140562	-0.0056432
																																											4.18	0.0172244	0.00251087	0.0147135
																																											4.185	0.0143739	-0.0017369	0.0161108
																																											4.19	0.0129122	0.00174663	0.0111656
																																											4.195	0.0113301	0.0120597	-0.0007296
																																											4.2	0.0164944	-0.0025561	0.0190505
																																											4.205	0.0197436	-0.0096541	0.0293977
																																											4.21	0.0171835	0.00057127	0.0166122
																																											4.215	0.0103145	-0.0012453	0.0115598
																																											4.22	0.0137402	-0.0055967	0.0193369
																																											4.225	0.0226154	-0.0026888	0.0253042
																																											4.23	0.0199184	-0.0020696	0.021988
																																											4.235	0.0104644	-0.0068867	0.0173511
																																											4.24	0.0112319	-0.0042233	0.0154552
																																											4.245	0.0186219	0.00195766	0.0166643
																																											4.25	0.0152215	-0.0071257	0.0223472
																																											4.255	0.0209553	-0.0003252	0.0212806
																																											4.26	0.00914427	0.0011121	0.00803217
																																											4.265	0.0149796	0.00404759	0.010932
																																											4.27	0.0155548	-0.0009874	0.0165422
																																											4.275	0.0192621	0.00068169	0.0185804
																																											4.28	0.0151594	0.00342634	0.011733
																																											4.285	0.0140887	-0.0001713	0.01426
																																											4.29	0.0156724	0.00818274	0.00748963
																																											4.295	0.0144401	-0.002644	0.0170841
																																											4.3	0.00217365	-0.0068202	0.00899387
																																											4.305	0.0166633	-0.0121228	0.0287861
																																											4.31	0.0134038	0.00144779	0.011956
																																											4.315	0.0213842	0.00975265	0.0116316
																																											4.32	0.0176621	-0.0086368	0.0262988
																																											4.325	0.00895789	0.00647828	0.00247961
																																											4.33	0.0106703	-0.0019185	0.0125888
																																											4.335	0.0051458	-0.0010135	0.00615926
																																											4.34	0.0090296	0.0112669	-0.0022373
																																											4.345	0.00898069	0.00351082	0.00546987
																																											4.35	0.0107003	1.928e-05	0.010681
																																											4.355	0.00731465	-0.0039443	0.0112589
																																											4.36	0.0217129	0.00650686	0.0152061
																																											4.365	0.012667	-0.004319	0.0169859
																																											4.37	0.0154251	-0.0064801	0.0219052
																																											4.375	0.0224183	0.00823354	0.0141848
																																											4.38	0.0231953	-0.0015544	0.0247497
																																											4.385	-0.00012392	-0.0016013	0.00147734
																																											4.39	0.0184208	-0.0025932	0.021014
																																											4.395	0.0243902	0.0134911	0.010899
																																											4.4	0.0195714	-0.0035524	0.0231238
																																											4.405	0.0135076	0.00413466	0.00937291
																																											4.41	0.0142036	0.00553953	0.00866411
																																											4.415	0.0195758	0.00550337	0.0140725
																																											4.42	0.0170936	0.0080591	0.00903455
																																											4.425	0.0117752	0.00451454	0.00726069
																																											4.43	0.0102151	-0.0007028	0.0109179
																																											4.435	0.0134996	-0.0033982	0.0168978
																																											4.44	0.018788	-0.003944	0.0227321
																																											4.445	0.0104675	-0.0015416	0.0120091
																																											4.45	0.0153318	-0.0045454	0.0198773
																																											4.455	0.0239647	-0.0060785	0.0300432
																																											4.46	0.020979	-0.0006089	0.0215878
																																											4.465	0.0221392	0.00708399	0.0150553
																																											4.47	0.0117751	-0.0057929	0.0175679
																																											4.475	0.0186458	0.00485165	0.0137942
																																											4.48	0.0177469	-0.0052744	0.0230213
																																											4.485	0.0110111	-0.0048016	0.0158127
																																											4.49	0.00967381	-0.0022557	0.0119295
																																											4.495	0.0158934	0.00263162	0.0132617
																																											4.5	0.0105369	0.00755877	0.00297813
																																											4.505	0.013838	0.002223	0.011615
																																											4.51	0.00582798	-0.0020015	0.0078295
																																											4.515	0.00598907	0.00417364	0.00181543
																																											4.52	0.0151321	-0.0039561	0.0190881
																																											4.525	0.0241852	0.00143768	0.0227475
																																											4.53	0.0227239	0.00575069	0.0169732
																																											4.535	0.0141791	-0.0048828	0.0190619
																																											4.54	0.0113835	0.0111293	0.00025416
																																											4.545	0.0168784	0.00222022	0.0146582
																																											4.55	0.00909683	-0.0006453	0.00974212
																																											4.555	0.00912037	-0.0144582	0.0235785
																																											4.56	0.0125766	-0.0054955	0.018072
																																											4.565	0.0110506	-0.0004553	0.0115059
																																											4.57	0.0193488	-0.0071957	0.0265445
																																											4.575	0.0174768	-0.0010863	0.0185631
																																											4.58	0.0237422	0.0118883	0.011854
																																											4.585	0.00652217	-0.0005508	0.00707293
																																											4.59	0.00958379	-0.0011163	0.0107001
																																											4.595	0.0159466	-0.0106322	0.0265788
																																											4.6	0.00546188	-0.0056817	0.0111435
																																											4.605	0.0132997	-0.0006823	0.013982
																																											4.61	0.0073992	0.00165845	0.00574075
																																											4.615	0.015409	-0.0023402	0.0177492
																																											4.62	0.00964088	-0.0016665	0.0113074
																																											4.625	0.0102981	0.00265475	0.00764336
																																											4.63	0.0158377	0.00447267	0.0113651
																																											4.635	0.00093916	-0.0046563	0.00559547
																																											4.64	0.0212381	0.00889717	0.0123409
																																											4.645	0.00364374	-0.0078937	0.0115375
																																											4.65	0.0151103	0.00103149	0.0140789
																																											4.655	0.0122251	0.00236441	0.0098607
																																											4.66	0.00810807	-0.0017267	0.00983477
																																											4.665	0.00830542	0.00300629	0.00529913
																																											4.67	0.0182055	-0.001928	0.0201335
																																											4.675	0.0253884	0.00281729	0.0225711
																																											4.68	0.0114027	-0.0027157	0.0141183
																																											4.685	0.00738153	-0.0021054	0.00948698
																																											4.69	0.00876144	0.00361169	0.00514975
																																											4.695	0.00433735	0.00495404	-0.0006167
																																											4.7	0.0118862	-0.0048908	0.0167769
																																											4.705	0.00276796	0.00258068	0.00018728
																																											4.71	0.0224675	0.00584313	0.0166244
																																											4.715	0.00518029	-0.0044664	0.00964673
																																											4.72	0.00671605	0.00985897	-0.0031429
																																											4.725	0.0097188	0.00156879	0.00815001
																																											4.73	0.0106323	-0.0029161	0.0135483
																																											4.735	0.00844386	-0.0019479	0.0103917
																																											4.74	0.021057	0.00369381	0.0173632
																																											4.745	0.0169052	0.00422282	0.0126824
																																											4.75	0.00898173	-0.0037227	0.0127044
																																											4.755	0.0104844	-0.0019854	0.0124699
																																											4.76	0.0116984	0.00566858	0.00602982
																																											4.765	0.00617802	-0.007001	0.013179
																																											4.77	0.00711941	-0.00929	0.0164094
																																											4.775	0.00527196	-0.0099396	0.0152116
																																											4.78	0.00801928	-0.0040583	0.0120776
																																											4.785	0.0126138	-0.0012205	0.0138343
																																											4.79	0.0183585	0.00412377	0.0142347
																																											4.795	0.0163943	-0.0031202	0.0195145
																																											4.8	0.0158801	-0.0007853	0.0166654
																																											4.805	0.00715424	-0.0018964	0.00905065
																																											4.81	0.0100108	0.0112336	-0.0012228
																																											4.815	0.013946	0.00181615	0.0121298
																																											4.82	0.0155429	-0.0033931	0.018936
																																											4.825	0.0103103	0.00381822	0.00649205
																																											4.83	0.00966228	0.00196169	0.00770059
																																											4.835	0.0104572	0.00168047	0.00877676
																																											4.84	0.0165557	0.00342905	0.0131266
																																											4.845	0.0126941	-0.012558	0.0252521
																																											4.85	0.0140914	-0.000516	0.0146074
																																											4.855	0.0169928	-0.0141536	0.0311464
																																											4.86	0.0141237	-0.0042629	0.0183866
																																											4.865	0.00955774	-0.0075601	0.0171179
																																											4.87	0.0212385	0.00128239	0.0199561
																																											4.875	-0.00106303	0.00739549	-0.0084585
																																											4.88	-0.00170505	0.00410896	-0.005814
																																											4.885	0.0090571	-0.008731	0.0177881
																																											4.89	0.0129693	-0.0061388	0.0191081
																																											4.895	0.0077443	0.00255886	0.00518544
																																											4.9	0.0040747	-0.0072637	0.0113384
																																											4.905	0.0162784	0.00711992	0.00915851
																																											4.995
																																											5
																																											5.005
																																											5.01
																																											5.015
																																											5.02
																																											5.025
																																											5.03
																																											5.035
																																											5.04
																																											5.045
																																											5.05
																																											5.055
																																											5.06
																																											5.065
																																											5.07
																																											5.075
																																											5.08
																																											5.085
																																											5.09
																																											5.095
																																											5.1
																																											5.105
																																											5.11
																																											5.115
																																											5.12
																																											5.125
																																											5.13
																																											5.135
																																											5.14
																																											5.145
																																											5.15
																																											5.155
																																											5.16
																																											5.165
																																											5.17
																																											5.175
																																											5.18
																																											5.185
																																											5.19
																																											5.195
																																											5.2
																																											5.205
																																											5.21
																																											5.215
																																											5.22
																																											5.225
																																											5.23
																																											5.235
																																											5.24
																																											5.245
																																											5.25
																																											5.255
																																											5.26
																																											5.265
																																											5.27
																																											5.275
																																											5.28
																																											5.285
																																											5.29
																																											5.295
																																											5.3
																																											5.305
																																											5.31
																																											5.315
																																											5.32
																																											5.325
																																											5.33
																																											5.335
																																											5.34
																																											5.345
																																											5.35
																																											5.355
																																											5.36
																																											5.365
																																											5.37
																																											5.375
																																											5.38
																																											5.385
																																											5.39
																																											5.395
																																											5.4
																																											5.405
																																											5.41
																																											5.415
																																											5.42
																																											5.425
																																											5.43
																																											5.435
																																											5.44
																																											5.445
																																											5.45
																																											5.455
																																											5.46
																																											5.465
																																											5.47
																																											5.475
																																											5.48
																																											5.485
																																											5.49
																																											5.495
																																											5.5
																																											5.505
																																											5.51
																																											5.515
																																											5.52
																																											5.525
																																											5.53
																																											5.535
																																											5.54
																																											5.545
																																											5.55
																																											5.555
																																											5.56
																																											5.565
																																											5.57
																																											5.575
																																											5.58
																																											5.585
																																											5.59
																																											5.595
																																											5.6
																																											5.605
																																											5.61
																																											5.615
																																											5.62
																																											5.625
																																											5.63
																																											5.635
																																											5.64
																																											5.645
																																											5.65
																																											5.655
																																											5.66
																																											5.665
																																											5.67
																																											5.675
																																											5.68
																																											5.685
																																											5.69
																																											5.695
																																											5.7
																																											5.705
																																											5.71
																																											5.715
																																											5.72
																																											5.725
																																											5.73
																																											5.735
																																											5.74
																																											5.745
																																											5.75
																																											5.755
																																											5.76
																																											5.765
																																											5.77
																																											5.775
																																											5.78
																																											5.785
																																											5.79
																																											5.795
																																											5.8
																																											5.805
																																											5.81
																																											5.815
																																											5.82
																																											5.825
																																											5.83
																																											5.835
																																											5.84
																																											5.845
																																											5.85
																																											5.855
																																											5.86
																																											5.865
																																											5.87
																																											5.875
																																											5.88
																																											5.885
																																											5.89
																																											5.895
																																											5.9
																																											5.905
																																											5.91
																																											5.915
																																											5.92
																																											5.925
																																											5.93
																																											5.935
																																											5.94
																																											5.945
																																											5.95
																																											5.955
																																											5.96
																																											5.965
																																											5.97
																																											5.975
																																											5.98
																																											5.985
																																											5.99
																																											5.995
																																											6
																																											6.005
																																											6.01
																																											6.015
																																											6.02
																																											6.025
																																											6.03
																																											6.035
																																											6.04
																																											6.045
																																											6.05
																																											6.055
																																											6.06
																																											6.065
																																											6.07
																																											6.075
																																											6.08
																																											6.085
																																											6.09
																																											6.095
																																											6.1
																																											6.105
																																											6.11
																																											6.115
																																											6.12
																																											6.125
																																											6.13
																																											6.135
																																											6.14
																																											6.145
																																											6.15
																																											6.155
																																											6.16
																																											6.165
																																											6.17
																																											6.175
																																											6.18
																																											6.185
																																											6.19
																																											6.195
																																											6.2
																																											6.205
																																											6.21
																																											6.215
																																											6.22
																																											6.225
																																											6.23
																																											6.235
																																											6.24
																																											6.245
																																											6.25
																																											6.255
																																											6.26
																																											6.265
																																											6.27
																																											6.275
																																											6.28
																																											6.285
																																											6.29
																																											6.295
																																											6.3
																																											6.305
																																											6.31
																																											6.315
																																											6.32
																																											6.325
																																											6.33
																																											6.335
																																											6.34
																																											6.345
																																											6.35
																																											6.355
																																											6.36
																																											6.365
																																											6.37
																																											6.375
																																											6.38
																																											6.385
																																											6.39
																																											6.395
																																											6.4
																																											6.405
																																											6.41
																																											6.415
																																											6.42
																																											6.425
																																											6.43
																																											6.435
																																											6.44
																																											6.445
																																											6.45
																																											6.455
																																											6.46
																																											6.465
																																											6.47
																																											6.475
																																											6.48
																																											6.485
																																											6.49
																																											6.495
																																											6.5
																																											6.505
																																											6.51
																																											6.515
																																											6.52
																																											6.525
																																											6.53
																																											6.535
																																											6.54
																																											6.545
																																											6.55
																																											6.555
																																											6.56
																																											6.565
																																											6.57
																																											6.575
																																											6.58
																																											6.585
																																											6.59
																																											6.595
																																											6.6
																																											6.605
																																											6.61
																																											6.615
																																											6.62
																																											6.625
																																											6.63
																																											6.635
																																											6.64
																																											6.645
																																											6.65
																																											6.655
																																											6.66
																																											6.665
																																											6.67
																																											6.675
																																											6.68
																																											6.685
																																											6.69
																																											6.695
																																											6.7
																																											6.705
																																											6.71
																																											6.715
																																											6.72
																																											6.725
																																											6.73
																																											6.735
																																											6.74
																																											6.745
																																											6.75
																																											6.755
																																											6.76
																																											6.765
																																											6.77
																																											6.775
																																											6.78
																																											6.785
																																											6.79
																																											6.795
																																											6.8
																																											6.805
																																											6.81
																																											6.815
																																											6.82
																																											6.825
																																											6.83
																																											6.835
																																											6.84
																																											6.845
																																											6.85
																																											6.855
																																											6.86
																																											6.865
																																											6.87
																																											6.875
																																											6.88
																																											6.885
																																											6.89
																																											6.895
																																											6.9
																																											6.905
																																											6.91
																																											6.915
																																											6.92
																																											6.925
																																											6.93
																																											6.935
																																											6.94
																																											6.945
																																											6.95
																																											6.955
																																											6.96
																																											6.965
																																											6.97
																																											6.975
																																											6.98
																																											6.985
																																											6.99
																																											6.995
																																											7
																																											7.005
																																											7.01
																																											7.015
																																											7.02
																																											7.025
																																											7.03
																																											7.035
																																											7.04
																																											7.045
																																											7.05
																																											7.055
																																											7.06
																																											7.065
																																											7.07
																																											7.075
																																											7.08
																																											7.085
																																											7.09
																																											7.095
																																											7.1
																																											7.105
																																											7.11
																																											7.115
																																											7.12
																																											7.125
																																											7.13
																																											7.135
																																											7.14
																																											7.145
																																											7.15
																																											7.155
																																											7.16
																																											7.165
																																											7.17
																																											7.175
																																											7.18
																																											7.185
																																											7.19
																																											7.195
																																											7.2
																																											7.205
																																											7.21
																																											7.215
																																											7.22
																																											7.225
																																											7.23
																																											7.235
																																											7.24
																																											7.245
																																											7.25
																																											7.255
																																											7.26
																																											7.265
																																											7.27
																																											7.275
																																											7.28
																																											7.285
																																											7.29
																																											7.295
																																											7.3
																																											7.305
																																											7.31
																																											7.315
																																											7.32
																																											7.325
																																											7.33
																																											7.335
																																											7.34
																																											7.345
																																											7.35
																																											7.355
																																											7.36
																																											7.365
																																											7.37
																																											7.375
																																											7.38
																																											7.385
																																											7.39
																																											7.395
																																											7.4
																																											7.405
																																											7.41
																																											7.415
																																											7.42
																																											7.425
																																											7.43
																																											7.435
																																											7.44
																																											7.445
																																											7.45
																																											7.455
																																											7.46
																																											7.465
																																											7.47
																																											7.475
																																											7.48
																																											7.485
																																											7.49
																																											7.495
																																											7.5
																																											7.505
																																											7.51
																																											7.515
																																											7.52
																																											7.525
																																											7.53
																																											7.535
																																											7.54
																																											7.545
																																											7.55
																																											7.555
																																											7.56
																																											7.565
																																											7.57
																																											7.575
																																											7.58
																																											7.585
																																											7.59
																																											7.595
																																											7.6
																																											7.605
																																											7.61
																																											7.615
																																											7.62
																																											7.625
																																											7.63
																																											7.635
																																											7.64
																																											7.645
																																											7.65
																																											7.655
																																											7.66
																																											7.665
																																											7.67
																																											7.675
																																											7.68
																																											7.685
																																											7.69
																																											7.695
																																											7.7
																																											7.705
																																											7.71
																																											7.715
																																											7.72
																																											7.725
																																											7.73
																																											7.735
																																											7.74
																																											7.745
																																											7.75
																																											7.755
																																											7.76
																																											7.765
																																											7.77
																																											7.775
																																											7.78
																																											7.785
																																											7.79
																																											7.795
																																											7.8
																																											7.805
																																											7.81
																																											7.815
																																											7.82
																																											7.825
																																											7.83
																																											7.835
																																											7.84
																																											7.845
																																											7.85
																																											7.855
																																											7.86
																																											7.865
																																											7.87
																																											7.875
																																											7.88
																																											7.885
																																											7.89
																																											7.895
																																											7.9
																																											7.905
																																											7.91
																																											7.915
																																											7.92
																																											7.925
																																											7.93
																																											7.935
																																											7.94
																																											7.945
																																											7.95
																																											7.955
																																											7.96
																																											7.965
																																											7.97
																																											7.975
																																											7.98
																																											7.985
																																											7.99
																																											7.995
																																											8
[truncated: 9 more columns]

## Sheet: Fig. 4
Fig. 4a														Fig. 4d					Fig. 4e					Fig. 4g			Fig. 4h
														Ctrl Mg 0.8		Mg 0.8->1.2 (4h)			Ctrl Mg 0.8		Mg 0.8->1.2 (4h)
[Mg2+]o 0.8 -> 1.2 mM														[Mg2+]i (mM)	Pr	[Mg2+]i (mM)	Pr		Mean [Mg2+]i (mM)	Mean Pr	Mean [Mg2+]i (mM)	Mean Pr		[Ca2+]evoke	Pr		[Ca2+]evoke	Pr
	[Mg2+]i (mM)			ΣPr			D			Pr				0.574606	0.0610323	0.603046	0.218601		0.550593	0.383398	0.595412	0.135841		0.078269	0.190261		1.72365	0.0527321
Time (h)	Mean	SEM	n	Mean	SEM	n	Mean	SEM	n	Mean	SEM	n		1.00389	0.112442	0.446449	0.199464		0.622056	0.197021	0.356776	0.304963		0.153302	0.289761		1.61059	0.0551607
0	0.422945	0.0389861	5	0.177874	0.0154093	5	0.450997	0.0418269	5	0.394401	0.0361344	5		0.251612	0.857762	0.569366	0.0888331		0.400969	0.671098	0.496247	0.24114		0.16445	0.291928		1.79721	0.0572356
2	0.626895	0.0345145	8	0.184558	0.0143558	8	0.663405	0.0225789	8	0.278198	0.0307911	8		0.613167	0.299794	0.357279	0.271043		0.706188	0.249829	0.624481	0.122554		0.182504	0.390334		1.77371	0.0670204
4	0.769389	0.041238	9	0.194012	0.0108545	10	0.818958	0.0326218	10	0.236901	0.0302803	10		0.33746	0.75094	0.437034	0.280882		0.605621	0.134188	0.676588	0.0882369		0.216593	0.0463398		2.15571	0.0683408
48	0.776129	0.0352497	8	0.18631	0.0178572	11	0.804742	0.040155	11	0.231515	0.0254358	11		0.976369	0.0750011	1.14288	0.101144		0.516256	0.142246	0.469005	0.235272		0.22096	0.192735		2.31448	0.0756028
														0.2006	0.751528	1.00096	0.0898133		0.605384	0.133191	0.475077	0.183846		0.251347	0.156239		1.56166	0.0813795
[Mg2+]o 1.2 -> 0.8 mM														0.405254	0.678702	0.422527	0.181572		0.408622	0.271938	0.576697	0.207232		0.261997	0.392551		1.83081	0.0902212
	[Mg2+]i (mM)			ΣPr			D			Pr				0.608018	0.0643842	0.445886	0.0928366		0.452509	0.196119	0.579463	0.160218		0.264548	0.11881		1.7582	0.0933807
Time (h)	Mean	SEM	n	Mean	SEM	n	Mean	SEM	n	Mean	SEM	n		0.454438	0.578386	0.597325	0.138376		0.575718	0.179282	0.5522	0.209587		0.287649	0.176596		1.89736	0.0935987
0	0.755143	0.0382507	9	0.167123	0.0171147	8	0.796933	0.0625694	8	0.209708	0.0206989	8		0.226016	1.04989	0.46226	0.284899		0.368554	0.862393	0.511962	0.440787		0.288614	0.202548		2.47359	0.0975333
2	0.669634	0.0367125	7	0.164104	0.0122246	8	0.756054	0.0458828	8	0.217053	0.0210477	8		0.760865	0.0603689	1.20836	0.0719723		0.346007	0.520756	0.552635	0.140787		0.291142	0.190524		1.67251	0.100572
4	0.642643	0.0434891	7	0.158275	0.0206079	7	0.568349	0.070911	7	0.278481	0.0307156	7		0.577707	0.142104	0.736696	0.133607		0.479531	0.180597	0.596077	0.1446		0.294307	0.207203		2.2415	0.100831
6	0.523435	0.0367494	6	0.171608	0.0153682	7	0.441543	0.0408779	7	0.388655	0.028712	7		0.549135	0.122863	0.598389	0.210342		0.217179	0.830345	0.546215	0.167989		0.295846	0.176192		1.907	0.101633
														0.50587	0.155417	0.700846	0.209236		0.327166	0.86708	0.67783	0.164589		0.301267	0.325593		2.53037	0.102364
[Mg2+]o 0.8 mM + [Imipramine] 1μM														0.527019	0.163583	1.1422	0.0812294		0.372361	0.277558	0.759143	0.09143		0.313356	0.103548		1.84537	0.105358
	[Mg2+]i (mM)			ΣPr			D			Pr				0.483415	0.565636	0.534395	0.194098		0.404408	0.271608	0.526527	0.131752		0.329803	0.0488021		2.21759	0.107716
Time (h)	Mean	SEM	n	Mean	SEM	n	Mean	SEM	n	Mean	SEM	n		0.603834	0.129539	0.511277	0.265684		0.20091	0.337166	0.506602	0.139069		0.343279	0.43424		1.99121	0.114389
0	0.382443	0.0397359	6	0.198539	0.0171321	6	0.455164	0.0417399	6	0.436192	0.0314133	6		0.64283	0.241418	0.607272	0.169891		0.231285	0.255962	0.626845	0.107355		0.345756	0.360525		1.99832	0.116864
2	0.565407	0.0337468	6	0.210425	0.0178266	7	0.619605	0.0400731	7	0.339612	0.0340788	7		0.419862	0.580689	0.844965	0.109816		0.329241	0.529892	0.697917	0.114012		0.357452	0.233359		2.15998	0.119364
4	0.604408	0.0269927	6	0.188403	0.021322	9	0.75569	0.0425783	9	0.249312	0.0387558	9		0.441209	0.566059	1.12459	0.118261		0.450945	0.252269	0.57496	0.131603		0.357596	0.139285		2.76196	0.122287
32	0.673403	0.044258	6	0.200288	0.0176928	8	0.762367	0.0275511	8	0.262719	0.0481113	8		0.259814	0.549427	0.730429	0.246911		0.505577	0.147803	0.749423	0.101154		0.368037	0.124143		2.47709	0.123891
														0.607003	0.31013	1.34263	0.0780314		0.335953	0.58195	0.583736	0.170259		0.370744	0.144499		2.14865	0.127357
														0.676976	0.238036	0.691442	0.154205		0.433065	0.253487	0.675619	0.176818		0.373778	0.051929		2.09738	0.127427
														0.0739027	0.977145	0.969234	0.106264		0.524293	0.170044	0.557206	0.134679		0.377589	0.191001		2.06191	0.127946
														0.359389	0.225353	1.08614	0.0719504		0.202872	0.298611	0.542432	0.184836		0.396074	0.302555		2.49699	0.129267
														0.459199	0.113056	0.903137	0.163799		0.142504	0.551167	0.76732	0.149003		0.403052	0.140619		2.09155	0.134831
														0.29869	0.28222	0.725641	0.0921981		0.28137	0.29557	0.67632	0.125039		0.405397	0.0859519		2.00052	0.135114
														0.648926	0.101885	0.82804	0.0888424		0.391268	0.190449	0.557659	0.340862		0.405963	0.092357		2.41688	0.135538
														0.385673	0.0687182	0.553289	0.287221		0.409458	0.492312	0.68263	0.125545		0.407437	0.14338		2.30034	0.135585
														0.573998	0.159445	0.571105	0.270955		0.322862	0.377804	0.616082	0.115702		0.408424	0.133928		2.00759	0.136293
														0.311124	0.192265	0.459364	0.118558		0.476094	0.130636	0.423518	0.248067		0.42855	0.131666		1.95935	0.139075
														0.179728	0.445578	1.17489	0.104555		0.493789	0.223382	0.773404	0.102466		0.43803	0.0681192		1.72552	0.140996
														0.387308	0.499272	0.690097	0.164309		0.671761	0.0999807	0.599166	0.179008		0.440084	0.211591		1.92061	0.141056
														0.325818	0.517595	0.786739	0.275954		0.331924	0.275475	0.629105	0.328502		0.445944	0.110071		2.32509	0.143012
														0.227019	0.467104	0.518965	0.199656		0.710921	0.117631	0.750665	0.132954		0.451915	0.342312		2.11177	0.147822
														0.324217	0.589203	0.782814	0.128101		0.455573	0.128477	0.73619	0.105324		0.456156	0.0401838		1.85711	0.149567
														0.476167	0.0741011	0.702707	0.223598		0.391168	0.149441	0.543434	0.0987909		0.456647	0.129332		2.08045	0.152609
														0.445504	0.162899	0.624796	0.0936296		0.252352	0.360539	0.602557	0.106093		0.457048	0.231356		2.27164	0.171589
														0.355144	0.304095	0.505995	0.227327		0.521546	0.128242	0.6274	0.161604		0.460404	0.0816672		2.44304	0.171736
														0.580347	0.0929793	0.630068	0.0901103		0.482188	0.45828	0.699481	0.153272		0.485989	0.12931		1.82086	0.171892
														0.426159	0.537355	0.654051	0.0831252		0.558675	0.129638	0.565827	0.253948		0.493115	0.141214		2.12441	0.172202
														0.197318	0.551532	0.567936	0.174279		0.668678	0.113996	0.502661	0.207971		0.497925	0.209547		1.99792	0.174117
														0.451827	0.387352	0.760419	0.190812		0.660292	0.184867	0.586057	0.105697		0.498326	0.0992376		1.79124	0.174754
														0.231423	0.95617	0.753315	0.0993071		0.413037	0.185223	0.631371	0.123254		0.498665	0.112049		1.99793	0.175786
														0.377463	0.15276	0.583865	0.272201		0.476994	0.189138	0.517224	0.180717		0.499699	0.323641		1.84339	0.177036
														0.225398	0.326434	0.437	0.107149		0.496581	0.120565	0.679088	0.122657		0.504635	0.261312		2.10054	0.177465
														0.094533	1.06163	0.727244	0.0982087		0.407336	0.244245	0.738325	0.115096		0.512816	0.0818633		1.80904	0.182128
														0.378816	0.0957193	0.65345	0.0770037		0.540421	0.197935	0.583272	0.126059		0.514037	0.415884		1.94428	0.182482
														0.195754	0.550606	0.798949	0.0729444		0.669422	0.13743	0.659344	0.0756554		0.515392	0.114666		1.91427	0.18708
														0.287106	0.320297	1.32376	0.106781		0.590315	0.126864	0.518526	0.202891		0.521996	0.141643		2.07908	0.188123
														0.772795	0.052321	0.780991	0.0928018		0.389102	0.77518	0.272517	0.840078		0.523588	0.163167		1.63812	0.188924
														0.646606	0.0824024	0.42543	0.254041		0.530698	0.19275	0.6571	0.146295		0.528482	0.29457		2.61096	0.190923
														0.297067	0.162613	0.495784	0.135087		0.356137	0.471523	0.729688	0.12795		0.529906	0.203834		2.11554	0.191114
														0.158913	1.12439	0.393994	0.171414		0.222764	0.831131	0.594224	0.178031		0.530998	0.355169		2.05358	0.192715
														0.245631	0.312509	0.682071	0.169037				0.564649	0.192751		0.538452	0.133023		2.73787	0.192904
														0.680286	0.120507	0.73593	0.15763							0.541549	0.133023		2.05811	0.194737
														0.224884	0.549596	0.456961	0.286641							0.55433	0.13593		2.3111	0.198209
														0.46021	0.272667	0.522329	0.429306							0.555284	0.247549		2.41016	0.201586
														0.426011	0.217378	0.372418	0.143709							0.56485	0.118119		2.88345	0.210564
														0.385249	0.255003	0.749621	0.0881458							0.568112	0.151715		2.69159	0.213275
														0.0595074	1.02908	0.553725	0.153779							0.591927	0.0682142		1.85058	0.219122
														0.201789	1.013	0.722778	0.146059							0.601426	0.110928		1.79881	0.223107
														0.281699	0.700073	0.651734	0.111506							0.607067	0.125405		3.39412	0.225654
														0.372405	0.78982	0.767697	0.11185							0.60867	0.232761		2.86258	0.227516
														0.352777	0.161989	0.636913	0.207956							0.621564	0.141667		2.36993	0.229002
														0.513662	0.143471	0.704358	0.120136							0.622522	0.3635		1.92355	0.235014
														0.636133	0.0546008	0.485448	0.246957							0.623092	0.154191		2.62193	0.237136
														0.398202	0.433169	0.634526	0.235321							0.629007	0.141976		2.45203	0.243573
														0.405963	0.156242	0.481068	0.251934							0.631208	0.0764046		2.51213	0.258568
														0.256768	0.703772	1.02075	0.0944424							0.633389	0.270786		2.79325	0.258804
														0.395981	0.204584	0.827556	0.174329							0.645557	0.252834		2.09383	0.261851
														0.480165	0.132655	0.505155	0.156556							0.64882	0.253263		2.16743	0.263342
														0.248562	0.577184	0.802849	0.112526							0.653398	0.262382		1.63471	0.267646
														0.293946	0.982278	0.527329	0.277242							0.657667	0.162857		2.24261	0.269249
														0.359619	0.530624	0.527834	0.195665							0.659381	0.0829295		2.34521	0.269886
														0.296297	0.464563	0.590225	0.105567							0.674446	0.218547		1.91102	0.27242
														0.151958	0.869487	0.427241	0.120503							0.679754	0.113999		2.42834	0.274943
														0.748699	0.0706769	0.59168	0.116604							0.683089	0.338689		1.96412	0.286732
														0.281185	0.453788	0.535586	0.202065							0.683233	0.310143		1.68066	0.286909
														0.3484	0.651234	0.743159	0.25048							0.684152	0.12969		2.47958	0.292544
														0.744097	0.0850792	0.477813	0.220209							0.687717	0.276882		3.34493	0.293464
														0.161439	0.827328	0.802945	0.0854578							0.691504	0.390715		2.18636	0.298109
														0.541401	0.182444	0.538136	0.245964							0.701648	0.185192		1.89479	0.310123
														0.214752	0.209187	0.968764	0.0880774							0.706805	0.0570708		1.93396	0.319523
														0.233327	0.447906	0.918447	0.101389							0.71173	0.138713		2.38374	0.326261
														0.483223	0.267351	0.577027	0.211171							0.719499	0.118071		2.40617	0.326379
														0.0849405	0.678351	0.714715	0.0794126							0.727295	0.168691		1.97153	0.33354
														0.267659	0.0854644	0.711785	0.175172							0.729823	0.147475		3.30652	0.333782
														0.042085	1.04456	0.761541	0.0927427							0.736084	0.161047		2.24573	0.340895
														0.205735	0.500143	0.596225	0.157625							0.742463	0.0413608		2.45994	0.346379
														0.0928244	0.676085	0.694407	0.091005							0.748021	0.0991428		2.31677	0.358068
														0.507777	0.0847654	0.624437	0.123339							0.751364	0.146993		2.43989	0.371259
														0.601902	0.140836	1.0991	0.0766175							0.752238	0.141381		2.15578	0.374707
														0.34669	0.183502	0.603166	0.153956							0.754471	0.146309		1.99464	0.382165
														0.562446	0.0833855	0.898976	0.18527							0.760832	0.125214		1.92483	0.382801
														0.404882	0.267894	0.634299	0.14042							0.761096	0.323404		3.05641	0.391153
														0.272002	0.364832	0.67774	0.147959							0.764553	0.129619		3.33247	0.392356
														0.637919	0.113466	0.899837	0.0925839							0.769009	0.153237		2.08444	0.396228
														0.269034	0.576413	0.806765	0.131553							0.770179	0.262952		1.90305	0.401428
														0.25894	0.303743	0.659173	0.189406							0.771924	0.215357		3.10487	0.408879
														0.288534	0.255882	0.966279	0.0669136							0.774533	0.246571		1.92147	0.421587
														0.526717	0.0631475	0.737627	0.174948							0.776874	0.183237		2.15427	0.429486
														0.314024	0.267548	0.398447	0.100556							0.779003	0.236311		2.17864	0.43301
														0.319188	0.344264	0.760491	0.0962783							0.779585	0.484236		2.56973	0.435027
														0.0234548	1.03986	0.474102	0.341889							0.780449	0.117404		2.1434	0.435539
														0.267752	0.280235	0.95517	0.117723							0.788554	0.155024		2.20191	0.436334
														0.560048	0.0814013	0.826568	0.0930062							0.801988	0.251642		3.53462	0.441133
														0.17153	0.218132	0.410322	0.237049							0.807985	0.144024		3.43454	0.443302
														0.565388	0.0838119	0.618416	0.169364							0.819517	0.530046		1.70287	0.444434
														0.378551	0.213454	0.528515	0.173859							0.819971	0.306835		1.91966	0.455492
														0.246363	0.525144	0.501969	0.104322							0.823702	0.230254		2.01473	0.459123
														0.207071	0.243888	0.598214	0.115198							0.832975	0.0585952		2.31866	0.463101
														0.521117	0.096767	0.852268	0.12975							0.83438	0.107167		2.14103	0.46556
														0.28423	0.236689	0.578256	0.130251							0.835411	0.258475		2.4109	0.466543
														0.331265	0.482364	0.393235	0.329672							0.841589	0.291237		2.27089	0.466643
														0.423127	0.210721	1.07107	0.0812845							0.842575	0.202429		2.70194	0.470417
														0.408186	0.130982	0.39133	0.342845							0.844664	0.109833		3.41208	0.476317
														0.354844	0.330579	1.01052	0.076362							0.850107	0.0866426		3.22175	0.476642
														0.252853	0.445204	0.337504	0.249966							0.850864	0.0587278		2.18917	0.477154
														0.320203	0.699001	0.481926	0.323102							0.853717	0.186858		2.12225	0.488054
														0.335676	0.403016	0.678926	0.149969							0.85701	0.134976		3.50493	0.493582
														0.122069	0.743988	0.61394	0.0969649							0.857665	0.323522		2.02885	0.524128
														0.355079	0.369545	0.681063	0.147647							0.870867	0.291952		2.5831	0.525826
														0.370883	0.260086	1.06581	0.103119							0.876925	0.390905		3.53247	0.54263
														0.444476	0.0843866	0.493752	0.129027							0.879292	0.27357		2.22753	0.565908
														0.299678	0.267618	0.493499	0.106608							0.889783	0.221999		2.49408	0.603869
														0.0756824	0.780101	0.544613	0.127463							0.914473	0.232167		3.25606	0.604694
														0.79275	0.0794765	0.656758	0.0931258							0.919192	0.246093		3.43576	0.608891
														0.244482	0.459497	0.722351	0.114245							0.926351	0.243048		3.08034	0.615139
														0.453979	0.0854638	0.538663	0.212442							0.927757	0.163786		2.6891	0.632116
														0.557306	0.137829	0.564442	0.218081							0.930937	0.328478		2.54081	0.636454
														0.544867	0.100771	0.5965	0.216924							0.930928	0.354881		1.87664	0.643108
														0.440497	0.0739385	0.853894	0.171137							0.93756	0.325597		3.44562	0.663946
														0.27915	0.386589	0.481255	0.301057							0.9379	0.119858		2.84728	0.674485
														0.649291	0.0576199	0.448844	0.200908							0.938676	0.172739		2.94884	0.687925
														0.159441	0.747262	0.372918	0.269911							0.939435	0.311382		2.54001	0.691249
														0.430954	0.302171	0.690768	0.0991462							0.949243	0.198405		2.38204	0.744654
														0.634277	0.122713	0.652311	0.116297							0.952169	0.0443739		2.44224	0.819585
														0.521636	0.27435	0.665626	0.152003							0.956308	0.279762		3.59668	0.833383
														0.576576	0.142544	0.402268	0.192805							0.95638	0.105786		3.07674	0.886818
														0.361374	0.252709	0.391785	0.291101							0.95764	0.13169		3.06969	0.903994
														0.664286	0.178634	0.463337	0.197807							0.957984	0.461523		4.98944	0.911327
														0.626064	0.175715	0.479744	0.269131							0.961221	0.0871424		3.88823	0.929505
														0.440954	0.185103	0.717397	0.0973408							0.964451	0.18881		3.85384	0.958082
														0.371277	0.129589	0.610495	0.0804942							0.974656	0.368976		4.76904	0.98371
														0.412768	0.244645	0.624482	0.1265							0.994806	0.078359
														0.210474	0.41647	0.839308	0.0878422							0.997424	0.160953
														0.879257	0.172414	0.488468	0.141095							1.00435	0.10331
														0.516277	0.312226	0.634376	0.208726							1.02587	0.600385
														0.384397	0.266076	0.537311	0.19582							1.04947	0.416717
														0.61431	0.0904618	0.576636	0.118409							1.05236	0.16281
														0.121338	0.768834	0.686133	0.117383							1.05674	0.143881
														0.173066	0.737827	0.525015	0.132605							1.06795	0.264191
														0.237106	0.358148	0.598919	0.09156							1.06922	0.165856
														0.288391	0.0452835	0.655426	0.0822765							1.07195	0.254165
														0.416066	0.263611	0.788247	0.095442							1.07632	0.213048
														0.192102	0.375868	0.717008	0.107685							1.07693	0.206168
														0.666803	0.0955807	0.756435	0.178893							1.09154	0.434811
														1.67794	0.050833	0.370508	0.124863							1.09353	0.292739
														0.749331	0.0822813	0.436959	0.152612							1.09886	0.0542014
														0.138322	0.954334	0.705169	0.128229							1.10028	0.301737
														0.80591	0.100144	0.695237	0.140164							1.10443	0.161166
														0.560535	0.152388	0.588498	0.115704							1.11696	0.246691
														0.114289	0.868629	0.432052	0.114234							1.14025	0.21238
														0.35323	0.0665778	0.633951	0.118724							1.1452	0.399618
														0.522116	0.202273	0.634979	0.144867							1.1569	0.17943
														0.621817	0.112587	0.745434	0.0816276							1.16174	0.320788
														0.206209	0.614928	0.537876	0.251288							1.16197	0.414239
														0.425064	0.24827	0.495692	0.311886							1.16595	0.292215
														0.221099	0.931144	0.661522	0.147758							1.17149	0.0657384
														0.526151	0.163251	0.706797	0.115109							1.18112	0.259905
														0.281795	0.224986	0.661704	0.393336							1.1909	0.345835
														0.383228	0.240707	0.597511	0.162685							1.19914	0.447048
														0.392393	0.295219	0.358252	0.126593							1.2012	0.238547
														0.570559	0.0957741	0.715186	0.0903307							1.2074	0.125882
														0.34727	0.396615	0.504853	0.173089							1.21589	0.494598
														0.326688	0.587425	0.54403	0.236436							1.22474	0.304692
														0.56532	0.237621	0.712869	0.119358							1.28672	0.758471
														0.280093	0.532309	0.55808	0.162556							1.29117	0.575115
														0.235069	0.459953	0.497133	0.216061							1.3126	0.108429
														0.175099	0.643611	0.597253	0.0822661							1.34477	0.271642
														0.644808	0.0987661	0.414117	0.0562226							1.35299	0.0427139
														0.379342	0.407768	0.767599	0.100678							1.36682	0.211857
														0.376975	0.198674	0.582724	0.194889							1.36738	0.17162
														0.371075	0.198371	0.56004	0.115271							1.37749	0.128738
														0.586209	0.0814131	0.339891	0.340808							1.41122	0.188143
														0.437018	0.178472	0.506964	0.274367							1.42704	0.289026
														0.127258	0.597436	0.769538	0.10854							1.43143	0.138929
														0.320249	0.450086	0.567873	0.193459							1.4359	0.275953
														0.297939	0.194787	0.665694	0.163853							1.48251	0.212001
														0.545554	0.113836	0.9587	0.0868121							1.50191	0.263214
														0.0793729	1.0035	0.685418	0.0899801							1.50436	0.396784
														0.224378	0.174542	0.726578	0.173529							1.55197	0.198406
														0.240002	0.638689	0.566767	0.114735							1.61048	0.110691
														0.378488	0.612912	0.713907	0.138716							1.64967	0.0814854
														0.222172	0.629543	0.794792	0.0956389							1.66643	0.200713
														0.230011	0.790471	0.531274	0.154521							1.68438	0.0404759
														0.642685	0.126667	0.580809	0.0919301							1.69625	0.507906
														0.204753	0.692374	0.587722	0.0750011							1.69626	0.539692
														0.0966364	1.00014	0.561589	0.140538							1.7067	0.129476
														0.322225	0.509189	0.459236	0.155677							1.70774	0.146715
														0.319278	0.694221	0.65407	0.207741							1.7755	0.434976
														0.445605	0.199896	0.586107	0.320277							1.78903	0.26531
														0.431209	0.0908265	0.527166	0.119176							1.82053	0.569308
														0.31539	0.556713	0.572288	0.114839							1.8348	0.569408
																0.825	0.0954553							1.8361	0.482525
																0.835147	0.0727331							1.84916	0.469953
																0.607526	0.137569							1.85403	0.128285
																0.512681	0.228625							1.87241	0.746239
																0.777026	0.100531							1.88203	0.101667
																0.797794	0.101426							1.88913	0.400855
																0.816162	0.169211							1.91344	0.134287
																0.722342	0.0942334							1.92793	0.438764
																0.502787	0.346521							1.97474	0.283499
																0.613132	0.113758							1.99609	0.500738
																0.572374	0.0837457							2.02194	0.223955
																0.556221	0.235539							2.06096	0.370236
																0.538966	0.134005							2.15593	0.739266
																0.331557	0.0994327							2.18958	0.662045
																0.586613	0.19722							2.23569	0.740478
																0.582804	0.114265							2.30181	0.495645
																0.604087	0.111453							2.30182	0.442261
																0.602836	0.136764							2.3178	0.557026
																0.670828	0.0982099							2.33765	0.206144
																0.671843	0.0994636							2.35105	0.263347
																0.530594	0.219728							2.45013	0.681736
																0.590675	0.220827							2.52153	0.517639
																0.628018	0.108227							2.62421	0.648861
																0.425401	0.268021							2.65341	0.627358
																0.630041	0.108593							2.69794	0.58198
																0.897145	0.116772							2.7213	0.443453
																0.739404	0.124382							2.75038	0.566094
																0.661087	0.151744							2.75208	0.402974
																0.497406	0.224886							2.76972	0.472908
																0.467073	0.245389							2.80057	0.531239
																0.644076	0.173183							2.87147	0.59476
																0.516127	0.195776							2.9312	0.485645
																0.570016	0.158422							3.23992	0.618759
																0.448823	0.0887282							3.3241	0.638475
																0.620925	0.126531							3.36882	0.831168
																0.266328	0.578424							3.51459	0.704617
																0.660029	0.136172							4.173	0.937054
																0.720696	0.139734
																0.579344	0.180713
																0.644215	0.260789
																0.785171	0.106756
																0.85546	0.104421
																0.647391	0.106775
																0.680044	0.117011
																0.881592	0.133772
																0.590625	0.244392
																0.58176	0.132432
																0.470226	0.134556
																0.854533	0.13795
																0.790668	0.144135
																0.697554	0.176307
																0.580353	0.137115
																0.680647	0.0903145
																0.540527	0.135115
																0.492091	0.20193
																0.367498	0.298967
																0.74642	0.0922588
																0.3402	0.256636
																0.516637	0.114314
																0.665856	0.0998989
																0.61936	0.252051
																0.732273	0.107901
																0.46199	0.175998
																0.595716	0.088092
																0.503379	0.122894
																0.474146	0.182426
																0.306856	0.530619
																0.57606	0.0983303
																0.721476	0.0950238
																0.439039	0.150851
																0.497298	0.298875
																0.423362	0.252077
																0.492375	0.146379
																0.829885	0.173188
																0.564607	0.272925
																0.563288	0.174647
																0.646745	0.0997727
																0.34681	0.229853
																0.77699	0.0728153
																0.513012	0.163954
																0.51917	0.0856446
																0.450734	0.157083
																0.349425	0.47086
																0.617691	0.0903175
																0.426513	0.35504
																0.461422	0.146504
																0.463522	0.188959
																0.367448	0.416911
																0.50461	0.110313
																0.478543	0.0944945
																0.469648	0.268087
																0.306237	0.241747
																0.667228	0.161491
																0.563117	0.107659
																0.660304	0.143016
																0.401513	0.235885
																0.473158	0.129482
																0.540368	0.332598
																0.567716	0.155954
																0.420852	0.575684
																0.75944	0.106839
																0.640351	0.12757
																0.714323	0.0893498
																0.498854	0.296652
																0.472999	0.184373
																0.636354	0.0907084
																0.353665	0.468573
																0.468038	0.135175
																0.673787	0.165513
																0.409012	0.190389
																0.775049	0.0908592
																0.569706	0.0884237
																0.517318	0.184274
																0.558192	0.174064
																0.475602	0.199242
																0.636958	0.121804
																0.517792	0.229141
																0.628729	0.169798
																0.586631	0.0790183
																0.796811	0.0933173
																0.33685	0.292005
																0.437237	0.324943
																0.490132	0.245054
																0.644398	0.125159
																0.874379	0.0933777
																0.778658	0.111134
																0.55016	0.151657
																0.620709	0.138283
																0.632384	0.0862144
																0.861706	0.0877822
																0.37681	0.319307
																0.228896	0.61302
																0.649504	0.171403
																0.457397	0.173887
																0.512758	0.19799
																0.396063	0.349155
																0.509441	0.159643
																0.342514	0.262477
																0.477633	0.243556
																0.562873	0.103803
																0.514531	0.13016
																0.406675	0.251024
																0.407183	0.238856
																0.549201	0.121254
																0.666152	0.154362
																0.476295	0.152129
																0.650517	0.119143
																0.577851	0.104954
																0.336452	0.119846
																0.375748	0.219135
																0.702304	0.0825518
																0.493373	0.150764
																0.387187	0.186369
																0.521681	0.126987
																0.421868	0.483898
																0.629386	0.106833
																0.40206	0.242943
																0.288105	0.312113
																0.289979	0.118907
																0.473742	0.104116
																0.497515	0.1343
																0.552974	0.169252
																0.54259	0.118005
																0.281825	0.472799
																0.458131	0.196612
																0.742252	0.086205
																0.601224	0.161855
																0.630834	0.120466
																0.460089	0.171147
																0.921326	0.087931
																0.541107	0.175297
																0.511281	0.444049
																0.5498	0.136784
																0.534656	0.172688
																0.531645	0.0787952
																0.524085	0.0913658
																0.639614	0.114971
																0.559954	0.110372
																0.595975	0.222285
																0.729018	0.151648
																0.665498	0.15484
																0.786272	0.078637
																0.560349	0.118534
																0.479396	0.197873
																0.512649	0.187841
																0.345696	0.587295
																0.462243	0.248262
																0.805871	0.164644
																0.449196	0.149874
																0.546004	0.199566
																0.536365	0.142995
																0.370925	0.0951477
																0.799391	0.0803517
																0.313161	0.628606
																0.457897	0.130571
																0.67279	0.112355
																0.630871	0.102487
																0.315054	0.643213
																0.587863	0.0904678
																0.653345	0.179981
																0.244771	0.115824
																0.65041	0.0976752
																0.315008	0.364212
																0.467231	0.116762
																0.495635	0.0953141
																0.483348	0.234147
																0.558591	0.0958487
																0.51009	0.271588
																0.647627	0.123137
																0.552608	0.181345
																0.371306	0.176094
																0.736428	0.0820622
																0.433727	0.235912
																0.449775	0.159894
																0.423551	0.194986
																0.703538	0.12819
																0.367953	0.12672
																0.271391	0.219305
																0.500221	0.161493
																0.384672	0.180863
																0.24852	0.190854
																0.734169	0.134365
																0.254315	0.312064
																0.314913	0.447694
																0.564575	0.131404
																0.531237	0.243014
																0.333129	0.198592
																0.773239	0.0904866
																0.527992	0.282493
																0.612512	0.147764
																0.372569	0.221161
																0.604241	0.0950742
																0.599368	0.176219
																0.399137	0.171266
																0.451605	0.172437
																0.400945	0.160329
																0.792657	0.112751
																0.51708	0.174267

## Sheet: Fig. 5
Fig. 5a					Fig. 5c					Fig. 5d				Fig. 5e					Fig. 5f
Ctrl Mg 0.8		Mg 0.8->1.2 (4h)			Ctrl Mg 0.8		Mg 0.8->1.2 (4h)							Ctrl Mg 0.8		Mg 0.8->1.2 (4h)			Ctrl Mg 0.8		Mg 0.8->1.2 (4h)
[Mg2+]i (mM)	D	[Mg2+]i (mM)	D		[CaSPs]	Pr	[CaSPs]	Pr		Bin Center of Log10([CaSPs])	Ctrl Mg 0.8	Mg 0.8->1.2 (4h)		Bouton size	[CaSPs]	Bouton size	[CaSPs]		Bouton size	Pr	Bouton size	Pr
0.550593	0.393159	0.595412	0.97631		0.86377	0.481848	0.780902	0.395778		-8	0.579713	0		0.858646	0.86377	1.12097	0.780902		0.858646	0.481848	1.12097	0.395778
0.622056	0.610051	0.356776	0.381052		0.354895	0.0185381	1.49159	0.267343		-7.8	0.289861	0		0.012325	0.354895	0.315424	1.49159		0.012325	0.0185381	0.315424	0.267343
0.400969	0.189036	0.496247	0.648322		0.538856	0.0165785	1.45981	0.236411		-7.6	0	0		0.152002	0.538856	0.356132	1.45981		0.152002	0.0165785	0.356132	0.236411
0.706188	0.413852	0.624481	1.16767		0.138452	0.00218787	0.960094	0.761729		-7.4	0	0		0.171486	0.138452	0.378194	0.960094		0.171486	0.00218787	0.378194	0.761729
0.605621	0.99999	0.676588	1.26645		0.171725	0.0016206	0.352343	0.039252		-7.2	0.289852	0		0.29911	0.171725	0.388224	0.352343		0.29911	0.0016206	0.388224	0.039252
0.516256	0.929192	0.469005	0.518753		0.352114	0.00749041	2.03222	0.741972		-7	0.289858	0		0.328151	0.352114	0.408393	2.03222		0.328151	0.00749041	0.408393	0.741972
0.605384	0.917274	0.475077	0.814816		0.725368	0.241403	0.801957	0.410599		-6.8	0	0		0.371059	0.725368	0.429845	0.801957		0.371059	0.241403	0.429845	0.410599
0.408622	0.461018	0.576697	0.662687		0.739218	0.0572259	0.577688	0.187244		-6.6	0.289861	0		0.392725	0.739218	0.447252	0.577688		0.392725	0.0572259	0.447252	0.187244
0.452509	0.611753	0.579463	0.756222		0.865921	0.33574	0.337545	0.037011		-6.4	0.289852	0		0.415785	0.865921	0.448641	0.337545		0.415785	0.33574	0.448641	0.037011
0.575718	0.729781	0.5522	0.671865		0.187323	0.00883263	0.597797	0.158504		-6.2	0.289853	0		0.43496	0.187323	0.468532	0.597797		0.43496	0.00883263	0.468532	0.158504
0.368554	0.176949	0.511962	0.261005		0.354891	0.0035364	0.295332	0.025975		-6	0	0		0.445323	0.354891	0.469543	0.295332		0.445323	0.0035364	0.469543	0.025975
0.346007	0.284093	0.552635	0.872794		0.330579	0.00301554	0.79494	0.154157		-5.8	0.869543	0		0.466419	0.330579	0.479114	0.79494		0.466419	0.00301554	0.479114	0.154157
0.479531	0.81628	0.596077	0.699777		0.117731	0.0340749	1.06636	0.192834		-5.6	0.579728	0		0.475792	0.117731	0.492965	1.06636		0.475792	0.0340749	0.492965	0.192834
0.217179	0.165029	0.546215	1.18355		0.377081	0.0288212	0.394066	0.037773		-5.4	0.579699	0		0.485176	0.377081	0.528656	0.394066		0.485176	0.0288212	0.528656	0.037773
0.327166	0.187	0.67783	0.964218		0.250403	0.0353138	0.503927	0.025516		-5.2	0.289847	0		0.486959	0.250403	0.536069	0.503927		0.486959	0.0353138	0.536069	0.025516
0.372361	0.542237	0.759143	1.21671		0.597892	0.0160573	0.252435	0.017661		-5	0.57972	0		0.488465	0.597892	0.562221	0.252435		0.488465	0.0160573	0.562221	0.017661
0.404408	0.424027	0.526527	0.907457		0.108893	0.0255104	1.45	0.30863		-4.8	1.44928	0		0.498869	0.108893	0.56258	1.45		0.498869	0.0255104	0.56258	0.30863
0.20091	0.556119	0.506602	0.799712		0.165062	0.00869855	0.838083	0.089679		-4.6	1.15941	0		0.511415	0.165062	0.578987	0.838083		0.511415	0.00869855	0.578987	0.089679
0.231285	0.526965	0.626845	1.06366		0.676476	0.0359218	0.42557	0.015439		-4.4	2.02904	0		0.513404	0.676476	0.586325	0.42557		0.513404	0.0359218	0.586325	0.015439
0.329241	0.25904	0.697917	1.23287		0.233606	0.0151239	0.435586	0.131296		-4.2	0.289851	0		0.516153	0.233606	0.588323	0.435586		0.516153	0.0151239	0.588323	0.131296
0.450945	0.48687	0.57496	1.10653		0.36603	0.034762	0.751002	0.26955		-4	0.289857	0		0.53183	0.36603	0.588996	0.751002		0.53183	0.034762	0.588996	0.26955
0.505577	0.923096	0.749423	1.34926		0.28218	0.0121724	0.893268	0.267291		-3.8	1.7391	0.34722		0.533551	0.28218	0.589409	0.893268		0.533551	0.0121724	0.589409	0.267291
0.335953	0.338169	0.583736	0.894866		0.0898498	0.028132	0.443553	0.038862		-3.6	2.31882	0.694445		0.540776	0.0898498	0.618793	0.443553		0.540776	0.028132	0.618793	0.038862
0.433065	0.544931	0.675619	0.817188		0.401444	0.0256886	0.996317	0.336802		-3.4	1.15945	0		0.54993	0.401444	0.660304	0.996317		0.54993	0.0256886	0.660304	0.336802
0.524293	0.908235	0.557206	1.021		0.884077	0.0131542	0.368344	0.064513		-3.2	0.869554	1.38893		0.558577	0.884077	0.667192	0.368344		0.558577	0.0131542	0.667192	0.064513
0.202872	0.44998	0.542432	0.795814		1.1554	0.0811389	0.727068	0.24049		-3	1.44929	0.347229		0.561576	1.1554	0.678381	0.727068		0.561576	0.0811389	0.678381	0.24049
0.142504	0.237029	0.76732	0.959157		0.15729	0.0189558	0.58892	0.164311		-2.8	2.60862	1.38887		0.563596	0.15729	0.702089	0.58892		0.563596	0.0189558	0.702089	0.164311
0.28137	0.466211	0.67632	1.05222		0.59316	0.0151032	0.246065	0.038676		-2.6	4.63766	1.38886		0.591618	0.59316	0.71152	0.246065		0.591618	0.0151032	0.71152	0.038676
0.391268	0.6989	0.557659	0.505923		0.231293	0.00959072	0.553703	0.297279		-2.4	3.47831	2.08339		0.600312	0.231293	0.71486	0.553703		0.600312	0.00959072	0.71486	0.297279
0.409458	0.295972	0.68263	1.05048		0.18514	0.0389444	0.761982	0.181927		-2.2	4.34775	2.43058		0.606765	0.18514	0.736299	0.761982		0.606765	0.0389444	0.736299	0.181927
0.322862	0.381029	0.616082	1.11647		1.05058	0.0924173	0.72082	0.039713		-2	3.4782	1.3889		0.619999	1.05058	0.740197	0.72082		0.619999	0.0924173	0.740197	0.039713
0.476094	1.08378	0.423518	0.568256		0.156135	0.0079534	1.22895	0.250046		-1.8	5.21754	2.08338		0.638895	0.156135	0.742739	1.22895		0.638895	0.0079534	0.742739	0.250046
0.493789	0.675877	0.773404	1.2496		0.666819	0.0399945	0.718284	0.088142		-1.6	5.21729	5.90275		0.672166	0.666819	0.758964	0.718284		0.672166	0.0399945	0.758964	0.088142
0.671761	1.20413	0.599166	0.794316		0.0494783	0.01085	0.469454	0.288394		-1.4	3.4782	3.47226		0.675319	0.0494783	0.764023	0.469454		0.675319	0.01085	0.764023	0.288394
0.331924	0.533189	0.629105	0.424115		0.401006	0.0394195	0.371662	0.034917		-1.2	3.18845	5.55572		0.693024	0.401006	0.768713	0.371662		0.693024	0.0394195	0.768713	0.034917
0.710921	1.14774	0.750665	0.888357		0.277582	0.0393436	2.62176	0.913337		-1	4.05792	7.29159		0.721978	0.277582	0.780571	2.62176		0.721978	0.0393436	0.780571	0.913337
0.455573	0.905114	0.73619	1.42526		1.40083	0.174496	0.526072	0.590816		-0.8	4.05805	8.33317		0.723563	1.40083	0.810165	0.526072		0.723563	0.174496	0.810165	0.590816
0.391168	1.01493	0.543434	1.23604		0.186373	0.035441	0.915038	0.038862		-0.6	4.05796	8.33355		0.725891	0.186373	0.820504	0.915038		0.725891	0.035441	0.820504	0.038862
0.252352	0.347001	0.602557	1.32953		1.4395	0.0231794	0.395817	0.109575		-0.4	4.05795	5.20844		0.727275	1.4395	0.822891	0.395817		0.727275	0.0231794	0.822891	0.109575
0.521546	0.663667	0.6274	0.990786		0.388968	0.0332613	0.684905	0.168978		-0.2	3.18842	8.3332		0.732483	0.388968	0.824545	0.684905		0.732483	0.0332613	0.824545	0.168978
0.482188	0.320912	0.699481	0.924289		0.112456	0.0260261	0.833101	0.220873		0	4.63772	4.16678		0.734062	0.112456	0.839926	0.833101		0.734062	0.0260261	0.839926	0.220873
0.558675	1.00538	0.565827	0.602059		0.275132	0.0240466	0.993032	0.21884		0.2	3.76819	6.94427		0.757222	0.275132	0.856227	0.993032		0.757222	0.0240466	0.856227	0.21884
0.668678	1.0136	0.502661	0.982465		0.50918	0.0390131	0.875157	0.169458		0.4	2.8986	2.77779		0.766679	0.50918	0.8622	0.875157		0.766679	0.0390131	0.8622	0.169458
0.660292	1.02819	0.586057	1.23344		0.0659959	0.01839	0.645937	0.250474		0.6	3.47827	4.16661		0.767184	0.0659959	0.866836	0.645937		0.767184	0.01839	0.866836	0.250474
0.413037	0.479051	0.631371	0.978655		0.177738	0.0184298	0.558261	0.301183		0.8	4.058	2.43053		0.777584	0.177738	0.876069	0.558261		0.777584	0.0184298	0.876069	0.301183
0.476994	0.710209	0.517224	0.805134		0.0770779	0.018499	0.767534	0.211162		1	1.73914	3.81949		0.785871	0.0770779	0.881778	0.767534		0.785871	0.018499	0.881778	0.211162
0.496581	0.977539	0.679088	1.13316		1.07979	0.0372424	0.688226	0.217954		1.2	2.89847	1.3889		0.822386	1.07979	0.895787	0.688226		0.822386	0.0372424	0.895787	0.217954
0.407336	0.527901	0.738325	1.29501		0.385165	0.0348755	0.534306	0.112494		1.4	1.44927	1.38892		0.848528	0.385165	0.913012	0.534306		0.848528	0.0348755	0.913012	0.112494
0.540421	0.676722	0.583272	1.2055		0.36905	0.0329307	0.415558	0.033782		1.6	1.44925	2.77772		0.852933	0.36905	0.938062	0.415558		0.852933	0.0329307	0.938062	0.033782
0.669422	0.946364	0.659344	1.10957		0.380344	0.0341239	0.435598	0.205015		1.8	0.579714	2.08333		0.861377	0.380344	0.938921	0.435598		0.861377	0.0341239	0.938921	0.205015
0.590315	0.943569	0.518526	0.767831		0.0476533	0.020664	1.31416	0.189286		2	0	1.04165		0.870663	0.0476533	0.939891	1.31416		0.870663	0.020664	0.939891	0.189286
0.389102	0.154067	0.272517	0.167033		0.503056	0.0259745	0.662947	0.13997		2.2	0	0.347215		0.887649	0.503056	0.948124	0.662947		0.887649	0.0259745	0.948124	0.13997
0.530698	0.728172	0.6571	1.11153		1.32409	0.0399087	1.02824	0.31894		2.4	0	0		0.897446	1.32409	0.979932	1.02824		0.897446	0.0399087	0.979932	0.31894
0.356137	0.248085	0.729688	1.14352		0.486202	0.0230763	0.941297	0.125144		2.6	0	0.347214		0.905485	0.486202	0.995331	0.941297		0.905485	0.0230763	0.995331	0.125144
0.222764	0.188027	0.594224	0.769182		0.782243	0.0982241	1.22237	0.972377		2.8	0	0		0.906567	0.782243	0.999012	1.22237		0.906567	0.0982241	0.999012	0.972377
		0.564649	0.780227		0.225085	0.0390749	0.921444	0.286094		3	0	0.347211		0.909977	0.225085	1.00099	0.921444		0.909977	0.0390749	1.00099	0.286094
					0.521311	0.0350697	0.781529	0.162109		3.2	0	0		0.917181	0.521311	1.00908	0.781529		0.917181	0.0350697	1.00908	0.162109
					0.337207	0.0390177	0.8719	0.258251						0.93704	0.337207	1.01971	0.8719		0.93704	0.0390177	1.01971	0.258251
					0.436031	0.0756364	0.699032	0.071475						0.940366	0.436031	1.04791	0.699032		0.940366	0.0756364	1.04791	0.071475
					0.35626	0.0341234	0.572556	0.167699						0.952793	0.35626	1.06724	0.572556		0.952793	0.0341234	1.06724	0.167699
					0.455145	0.0386235	0.682674	0.348462						0.955256	0.455145	1.12249	0.682674		0.955256	0.0386235	1.12249	0.348462
					2.04731	0.385928	0.749858	0.218877						0.960404	2.04731	1.13233	0.749858		0.960404	0.385928	1.13233	0.218877
					0.663811	0.0967234	0.664926	0.128063						0.971293	0.663811	1.14023	0.664926		0.971293	0.0967234	1.14023	0.128063
					0.815615	0.352763	0.725081	0.188523						0.975404	0.815615	1.1471	0.725081		0.975404	0.352763	1.1471	0.188523
					0.505745	0.185269	0.863601	0.242888						0.977568	0.505745	1.17488	0.863601		0.977568	0.185269	1.17488	0.242888
					0.617438	0.154714	0.647854	0.132467						1.00022	0.617438	1.17928	0.647854		1.00022	0.154714	1.17928	0.132467
					0.634595	0.0826654	0.825404	0.33018						1.00135	0.634595	1.20133	0.825404		1.00135	0.0826654	1.20133	0.33018
					1.21193	0.683508	1.26273	0.151826						1.03676	1.21193	1.21438	1.26273		1.03676	0.683508	1.21438	0.151826
					0.519986	0.111643	0.666595	0.139645						1.04994	0.519986	1.29344	0.666595		1.04994	0.111643	1.29344	0.139645
					1.67484	0.246957	1.04079	0.266188						1.07091	1.67484	1.29347	1.04079		1.07091	0.246957	1.29347	0.266188
					1.22434	0.346245	0.810139	0.163594						1.0929	1.22434	1.2992	0.810139		1.0929	0.346245	1.2992	0.163594
					0.772435	0.0793546	0.756248	0.127284						1.09298	0.772435	1.33838	0.756248		1.09298	0.0793546	1.33838	0.127284
					0.630285	0.255203	0.660821	0.152868						1.0946	0.630285	1.35582	0.660821		1.0946	0.255203	1.35582	0.152868
					0.778904	0.176415	0.709486	0.05112						1.10185	0.778904	1.38959	0.709486		1.10185	0.176415	1.38959	0.05112
					0.75877	0.107486	1.15415	0.593941						1.10806	0.75877	1.43729	1.15415		1.10806	0.107486	1.43729	0.593941
					1.50359	0.835505	0.948793	0.383447						1.13274	1.50359	1.45403	0.948793		1.13274	0.835505	1.45403	0.383447
					0.713858	0.0963005	0.975751	0.664354						1.14088	0.713858	1.4542	0.975751		1.14088	0.0963005	1.4542	0.664354
					1.52649	0.537401	1.47708	0.357126						1.14956	1.52649	1.45992	1.47708		1.14956	0.537401	1.45992	0.357126
					0.88827	0.158757	0.981409	0.26267						1.16756	0.88827	1.46514	0.981409		1.16756	0.158757	1.46514	0.26267
					1.44056	0.327592	1.3266	0.469131						1.18055	1.44056	1.46839	1.3266		1.18055	0.327592	1.46839	0.469131
					0.503532	0.12633	1.05425	0.349566						1.19969	0.503532	1.54411	1.05425		1.19969	0.12633	1.54411	0.349566
					0.824669	0.130734	1.13166	0.420727						1.20574	0.824669	1.57172	1.13166		1.20574	0.130734	1.57172	0.420727
					1.38767	0.523002	1.32925	0.114675						1.22124	1.38767	1.63867	1.32925		1.22124	0.523002	1.63867	0.114675
					0.846412	0.116232	1.80146	0.435322						1.29409	0.846412	1.64264	1.80146		1.29409	0.116232	1.64264	0.435322
					0.913668	0.163543	1.09552	0.13585						1.30737	0.913668	2.01102	1.09552		1.30737	0.163543	2.01102	0.13585
					0.793146	0.116305	1.21297	0.422997						1.31056	0.793146	2.0563	1.21297		1.31056	0.116305	2.0563	0.422997
					0.588869	0.27299	1.20159	0.219259						1.31794	0.588869	2.1122	1.20159		1.31794	0.27299	2.1122	0.219259
					0.377254	0.138634	1.55703	0.437843						1.32107	0.377254	2.30022	1.55703		1.32107	0.138634	2.30022	0.437843
					0.543275	0.241088	1.80426	0.816558						1.33364	0.543275	2.32185	1.80426		1.33364	0.241088	2.32185	0.816558
					0.602332	0.536296	1.39631	0.137691						1.3877	0.602332	2.67945	1.39631		1.3877	0.536296	2.67945	0.137691
					0.991954	0.450744	1.90436	0.478697						1.42574	0.991954	2.82216	1.90436		1.42574	0.450744	2.82216	0.478697
					1.13807	0.548993	1.75413	0.310481						1.43799	1.13807	3.11329	1.75413		1.43799	0.548993	3.11329	0.310481
					0.329741	0.264676	1.99789	0.479208						1.44702	0.329741	3.34455	1.99789		1.44702	0.264676	3.34455	0.479208
					0.751087	0.180164	2.40935	0.835505						1.4681	0.751087	4.66883	2.40935		1.4681	0.180164	4.66883	0.835505
					1.56866	0.28775								1.48514	1.56866				1.48514	0.28775
					1.29728	0.346654								1.50514	1.29728				1.50514	0.346654
					0.853526	0.271267								1.5265	0.853526				1.5265	0.271267
					1.66043	0.763807								1.59936	1.66043				1.59936	0.763807
					1.40076	0.231275								1.61883	1.40076				1.61883	0.231275
					1.06045	0.389868								1.61937	1.06045				1.61937	0.389868
					1.13581	0.639684								1.63994	1.13581				1.63994	0.639684
					0.936548	0.268885								1.66465	0.936548				1.66465	0.268885
					1.36558	0.477963								1.69262	1.36558				1.69262	0.477963
					1.33296	0.7193								1.69345	1.33296				1.69345	0.7193
					0.972599	0.550895								1.70832	0.972599				1.70832	0.550895
					1.56308	0.640194								1.87178	1.56308				1.87178	0.640194
					0.896234	0.395211								1.87983	0.896234				1.87983	0.395211
					1.13898	0.348617								1.91689	1.13898				1.91689	0.348617
					1.34808	0.332295								2.01552	1.34808				2.01552	0.332295
					1.57392	0.482654								2.16338	1.57392				2.16338	0.482654
					0.837468	0.432769								2.18914	0.837468				2.18914	0.432769
					0.897771	0.366388								2.30349	0.897771				2.30349	0.366388
					1.46264	0.552554								2.30545	1.46264				2.30545	0.552554
					1.82415	0.677103								2.32259	1.82415				2.32259	0.677103
					1.83578	0.598093								2.3876	1.83578				2.3876	0.598093
					1.29499	0.509706								2.3946	1.29499				2.3946	0.509706
					1.1151	0.53396								2.41232	1.1151				2.41232	0.53396
					1.36459	0.62781								2.66204	1.36459				2.66204	0.62781
					0.876944	0.678412								3.01713	0.876944				3.01713	0.678412
					1.50714	0.817682								3.27072	1.50714				3.27072	0.817682
					1.77926	0.949016								4.28636	1.77926				4.28636	0.949016

## Sheet: Fig. 6
Fig. 6a															Fig. 6b									Fig. 6c
															Ctrl		AP5		Ifenprodil		Glutamate			Treatment	D										Mean Pr										ΣPr
AP5															1/(mean Pr)	D	1/(mean Pr)	D	1/(mean Pr)	D	1/(mean Pr)	D		Ctrl Mg 0.8	0.508	0.416433	0.461785	0.661494	0.679457	0.446523	0.5785	0.667822	0.485471		0.406983	0.400598	0.350701	0.316229	0.297938	0.392912	0.357385	0.297234	0.375676		0.206747	0.166822	0.161949	0.209184	0.202436
	[Mg2+]i (mM)				ΣPr			D			Mean Pr				1.38794	0.203286	5.72167	1.15833	5.08006	0.970238	2.04538	0.459101		+BDNF	1.10472	0.670764	0.93543	1.00723	0.57661						0.1787	0.285679	0.244868	0.236261	0.327304						0.197416	0.191623	0.229057	0.237969	0.188727
Time (h)	Mean	SEM	n	Time (h)	Mean	SEM	n	Mean	SEM	n	Mean	SEM	n		1.94103	0.425816	4.29148	0.722531	4.23724	0.918192	1.64819	0.270446		+sTNFR1	0.600226	0.829533	0.959434	0.613675	0.704478	0.629537					0.256784	0.24379	0.25125	0.307738	0.261313	0.305494					0.15413	0.20223	0.24106	0.18885	0.18409
0	0.406266	0.0223227	8	0	0.190085	0.0282764	6	0.452493	0.0269409	6	0.420084	0.0411714	6		2.8212	0.503341	4.99999	0.944088	6.33356	1.181	1.50422	0.282538		+PKI14-22	0.645989	0.774102	1.08077	0.560619	0.743641						0.255261	0.186152	0.193031	0.260024	0.231608						0.1649	0.1441	0.20862	0.14577	0.17223
1.5	0.570491	0.0304502	7	1	0.195154	0.0262562	7	0.584259	0.044391	7	0.33402	0.0525153	7		3.13282	0.542244	3.01249	0.659676	3.67521	0.802418	1.5698	0.287169		+TNFa	0.301464	0.353651	0.319844	0.27274	0.454079	0.396629	0.239793				0.488199	0.53756	0.470285	0.481091	0.45403	0.45073	0.606811				0.14717	0.19011	0.15042	0.13121	0.20617
4	0.719614	0.032632	7	1.5	0.192317	0.0222188	8	0.716392	0.0385954	8	0.268452	0.0293462	8		3.41121	0.668244	5.91619	1.12705	2.86868	0.526129	1.85797	0.291497		+8-Br-cAMP	0.312666	0.223685	0.245486	0.226756	0.379186	0.215595					0.693119	0.641371	0.733621	0.589839	0.543475	0.653843					0.21671	0.14346	0.18009	0.13375	0.20608
				4	0.188276	0.0270665	8	0.911297	0.0434187	8	0.206603	0.0208514	8		2.24107	0.472425	4.46863	0.935721	5.57956	1.03255	1.15306	0.13777		Glutamate	0.318039	0.274134	0.188364	0.32445	0.287716	0.221043					0.662008	0.75507	0.813607	0.662723	0.724377	0.683885					0.21054	0.20699	0.15325	0.21502	0.20841
															1.87152	0.456358	3.63117	0.73412	6.17105	1.01141	1.15583	0.233934		+Mg (0.4mM)+TNFa	0.529101	0.378808	0.420049	0.673595	0.544965	0.444705					0.360915	0.431308	0.372961	0.337151	0.346658	0.397582					0.19096	0.16338	0.15666	0.2271	0.18892
Ifenprodil															3.0159	0.754757	4.89415	0.835923	6.01522	1.1188	1.62946	0.30931		+Mg (0.4mM)+8-Br-cAMP	0.46911	0.537342	0.407684	0.59927	0.694551	0.459315					0.465906	0.31363	0.450546	0.262854	0.292259	0.490397					0.21856	0.16853	0.18368	0.15752	0.20299
	[Mg2+]i (mM)				ΣPr			D			Mean Pr				3.73133	0.804641	3.91276	0.694542	4.8933	1.07936	1.29936	0.36316		+Mg (0.4mM)+Glutamate	0.355249	0.702501	0.648929	0.349504	0.487176						0.512735	0.301945	0.391278	0.521939	0.36548						0.18215	0.21212	0.25391	0.18242	0.17805
Time (h)	Mean	SEM	n	Time (h)	Mean	SEM	n	Mean	SEM	n	Mean	SEM	n		3.49376	0.745197	3.98776	0.911765	4.90727	0.808376	1.27009	0.256283		+Imipramine+TNFa	0.35214	0.411079	0.63076	0.272774	0.466347	0.493504					0.526435	0.570698	0.359072	0.552827	0.48379	0.404009					0.18538	0.2346	0.22649	0.1508	0.22561
0	0.406856	0.0224277	9	0	0.189444	0.0268227	6	0.45261	0.0238248	6	0.418559	0.0357418	6		2.55967	0.569281	4.4626	0.884594	6.17896	1.12044	1.14928	0.227093		+Imipramine+8-Br-cAMP	0.862617	0.311352	0.371958	0.547044	0.402915	0.506869					0.242318	0.488785	0.440755	0.328508	0.47126	0.383097					0.20903	0.15218	0.16394	0.17971	0.18988
1.5	0.584064	0.031319	6	1.5	0.190966	0.0243836	5	0.723463	0.0592097	5	0.263961	0.0233068	5		1.90082	0.288375	5.15727	0.901293	5.21644	0.93397	1.88615	0.306456		+Imipramine+Glutamate	0.410718	0.522627	0.592921	0.421906	0.475057	0.536417					0.473832	0.391379	0.273972	0.434336	0.425906	0.278814					0.19461	0.20455	0.16244	0.18325	0.20233
4	0.694286	0.0311139	8	4	0.189748	0.0333238	6	0.854525	0.0504729	6	0.222051	0.0497201	6		2.4557	0.338274	4.84132	0.866185	4.03927	0.856729	2.18905	0.350215
															2.1231	0.410189	4.35297	0.927106	6.63685	0.764892	1.30495	0.261679
Glutamate															2.14982	0.341219	3.76009	0.716928	6.68096	1.06114	1.1608	0.23149
	[Mg2+]i (mM)				ΣPr			D			Mean Pr				2.24446	0.382065	3.90368	0.74953	2.88802	0.595868	1.87118	0.354099
Time (h)	Mean	SEM	n	Time (h)	Mean	SEM	n	Mean	SEM	n	Mean	SEM	n		1.48906	0.454911	4.79033	0.778799	4.58624	0.714227	1.92202	0.330022
0	0.409524	0.043341	8	0	0.188741	0.0215372	5	0.451893	0.0368946	5	0.417668	0.0248682	5		1.8948	0.360233	4.78055	0.897591	4.76069	0.82776	1.34402	0.223441
1.5	0.267768	0.0460743	8	1.5	0.186022	0.0272282	7	0.344672	0.0475618	7	0.539707	0.0481668	7		1.59101	0.305643	4.32028	0.902061	3.98924	0.964892	1.90704	0.247532
4	0.229956	0.0432285	8	4	0.190899	0.0186936	6	0.226313	0.0339732	6	0.843515	0.0357361	6		1.19671	0.140646	3.86986	0.732584	3.69664	0.737417	1.7991	0.336812
															1.62029	0.271609	3.45582	0.725779	3.56114	0.759106	2.02941	0.383714
															1.33066	0.286689	3.51234	0.585372	4.66165	0.837123	1.91678	0.498784
															1.57307	0.324106	2.88638	0.591081	2.82874	0.572726	2.05182	0.3816
															1.46453	0.262734	3.79505	0.681085	2.72975	0.525143	2.04324	0.328185
															1.58624	0.270359	5.05826	0.921575	5.01833	0.926585	1.02598	0.151923
															1.25307	0.444639	3.10812	0.614618	4.58948	0.83232	1.25848	0.220398
															1.90126	0.38728	4.61073	0.951484	4.08645	0.730767	1.45476	0.178579
															2.20689	0.363968	3.77051	0.743091	4.89494	0.93618	1.89441	0.435068
															1.17971	0.241404	4.81877	0.858593	4.40726	0.885224	1.07907	0.174443
															3.57376	0.701258	4.93123	0.943029	4.35915	0.848339	1.27071	0.23933
															3.72303	0.657121	6.65442	0.893052	3.66776	0.734871	2.11694	0.384965
															2.20236	0.458459	4.96766	0.935431	3.76231	0.748057	1.00261	0.150717
															1.95634	0.428739	4.42161	0.863052	3.16996	0.596652	1.07935	0.247747
															3.19328	0.595809	4.05262	0.732348	3.11033	0.64254	1.00828	0.199744
															3.93973	0.696459	3.71689	0.698133	4.42538	0.848769	1.56694	0.371534
															2.42098	0.541859	3.38932	0.669293	3.67098	0.67223	1.50427	0.277712
															2.41462	0.43889	5.05017	0.912059	3.86649	0.829854	2.44325	0.46297
															2.9646	0.606443	4.06161	0.810782	5.0792	0.798389	1.12359	0.175183
															1.95053	0.384437	5.37415	0.999114	2.22168	0.671674	1.71636	0.389397
															2.13505	0.439307	4.48043	0.92934	5.38656	0.95287	1.04468	0.213972
															2.67652	0.444009	3.66542	0.763139	5.65087	0.915878	1.19605	0.259599
															3.14324	0.611316	3.90406	0.688732	3.84157	0.61945	1.17396	0.239716
															3.18605	0.620009			5.32616	0.774986	1.2852	0.271662
															2.54387	0.424343			5.10159	0.892325	1.7472	0.342288
															3.61096	0.568475			3.32364	0.550299	1.58583	0.313081
															1.71371	0.328054			5.51344	0.887731	1.09846	0.222687
															3.989	0.639921			4.13285	0.638074	2.50575	0.606219
															2.26332	0.409431			2.92506	0.512288	2.81329	0.542995
															1.98168	0.358263			2.77115	0.470474	1.98365	0.336921
															2.25622	0.466108			5.42421	0.798283	2.0274	0.354324
															3.02765	0.673209			2.00414	0.391325	2.98157	0.549938
															2.08601	0.395771			1.97482	0.394977	1.75047	0.295932
															2.52843	0.535115			4.20687	0.785222	2.19401	0.359309
															3.48243	0.60468			4.65492	0.963569	1.25642	0.244013
															1.92604	0.345812			3.81612	0.836454	1.38846	0.216314
															2.38007	0.390055			2.78856	0.611886	2.23485	0.45874
															2.54774	0.459013			3.77659	0.68901	1.22865	0.336253
															3.3401	0.553295			3.09763	0.611434
															2.90845	0.535967			3.8959	0.761298
															3.17539	0.616096			3.52737	0.689046
															3.92636	0.769513			4.57186	0.884007
															2.53865	0.453412			4.26694	0.895388
															2.5608	0.446428			2.6997	0.567952
															2.4044	0.440849			3.14921	0.561915
															2.44049	0.609223
															2.2054	0.429732
															2.95085	0.458499
															2.19581	0.46551
															2.21905	0.4919
															2.2304	0.425675
															2.01954	0.378754
															2.36612	0.39466
															2.44936	0.529002
															1.24684	0.169174
															2.19935	0.39114
															2.20436	0.458203
															3.42224	0.552341
															2.84157	0.58463
															1.73749	0.287677
															3.86051	0.667214
															1.41827	0.288539
[truncated: 17 more columns]

## Sheet: Fig. 7
Fig. 7d					Fig. 7e					Fig. 7g
Bin Center	Ctrl (old)	MgT (old)	Young		Bin Center	Ctrl (old)	MgT (old)	Young		Bin Center	Ctrl (old)	MgT (old)
0	0	0	0		0	3.35571	1.90476	1.92308		0	0	0
0.005	4.72972	0.826446	0		0.0125	10.0671	9.52384	11.5385		20	5.25115	0.146628
0.015	9.45944	4.13224	3.84616		0.025	14.7651	11.4285	19.2308		40	5.70777	2.49266
0.025	11.4865	9.91733	8.65384		0.0375	20.1342	15.2381	12.5		60	12.3288	7.03813
0.035	20.9459	14.0496	10.5769		0.05	8.72484	5.7143	8.65386		80	15.2968	14.2229
0.045	8.10812	9.09089	11.5384		0.0625	4.02685	3.80953	6.73077		100	14.6119	19.9413
0.055	4.72974	1.65289	6.73076		0.075	2.01342	9.52381	5.76922		120	10.5023	18.6216
0.065	2.02703	4.13224	13.4616		0.0875	2.01343	4.76192	4.80769		140	7.07764	11.1437
0.075	2.02703	8.26448	4.8077		0.1	2.68457	7.61906	4.80769		160	5.93609	14.2229
0.085	2.02703	4.13222	5.76922		0.1125	0.671141	7.61907	2.88462		180	5.02284	4.98533
0.095	1.35135	4.95868	5.76922		0.125	2.01342	4.76191	4.8077		200	2.96803	1.02639
0.105	2.02702	9.91738	2.88462		0.1375	4.02684	4.76189	0.961538		220	2.96804	1.75953
0.115	0	7.438	1.92308		0.15	6.71141	3.80954	3.84614		240	1.82648	1.17302
0.125	1.35135	4.13222	2.88462		0.1625	6.71139	3.80951	0		260	1.59818	1.17302
0.135	3.37838	1.65289	3.84616		0.175	4.69798	0.952382	3.84615		280	1.59817	0.586509
0.145	4.05406	2.47934	0.961538		0.1875	1.34228	0.952379	1.92307		300	1.82649	0.439883
0.155	6.75675	1.6529	0.961536		0.2	0.671142	0.952384	0.961539		320	1.59817	0.439882
0.165	4.05404	1.65289	0.961541		0.2125	0	0	1.92308		340	0.684932	0
0.175	4.05405	0	0.961538		0.225	0.67114	2.85713	0		360	1.14155	0.439883
0.185	0.675675	0	3.84614		0.2375	0.671142	0	0		380	0.456622	0
0.195	0.675677	0.826446	0.961537		0.25	0	0	0.961538		400	0.456622	0.146799
0.205	0.675676	1.65289	0.961541		0.2625	0	0	0.961536		420	0.22831	0
0.215	0	0.826444	2.88461		0.275	0.671142	0	0		440	0.228311	0
0.225	0.675677	1.65289	0.961539		0.2875	0.671141	0	0		460	0	0
0.235	0.675674	1.65289	0.961537		0.3	1.34228	0	0.961539		480	0	0
0.245	0	0.826445	0.96154		0.3125	0.671143	0	0		500	0	0
0.255	0	0	0		0.325	0	0	0		520	0	0
0.265	0	0	0		0.3375	0.671139	0	0		540	0	0
0.275	0.675675	0	0							560	0	0
0.285	0.675676	0	0.961541							580	0.45662	0
0.295	0.675677	0	0							600	0.228311	0
0.305	0.675678	0.826446	0
0.315	0.675675	0.826446	0
0.325	0	0	0
0.335	0.675677	0	0.961538
0.345	0	0	0
0.355	0	0.826445	0

## Sheet: Suppl. Fig. S1
Suppl. Fig. S1c								Suppl. Fig. S1d								Suppl. Fig. S1e								Suppl. Fig. S1f
	Ctrl Mg 0.8			Mg 0.8->1.2 (4 h)					Ctrl Mg 0.8			Mg 0.8->1.2 (4 h)					Ctrl Mg 0.8			Mg 0.8->1.2 (4 h)					Ctrl Mg 0.8			Mg 0.8->1.2 (4 h)
Pattern	Mean	SEM	n	Mean	SEM	n		Pattern	Mean	SEM	n	Mean	SEM	n		Pattern	Mean	SEM	n	Mean	SEM	n		Pattern	Mean	SEM	n	Mean	SEM	n
1AP	0.352249	0.00624533	11	0.221984	0.0150052	11		1AP	0.51668	0.0414505	11	0.820135	0.12407	11		1AP	0.181533	0.00658966	11	0.182057	0.025448	11		2AP	1.25972	0.148038	11	2.78078	0.35492	11
2AP	0.435313	0.017016	11	0.510949	0.0132849	11		2AP	0.525325	0.0345421	11	0.987974	0.0361476	11		2AP	0.228681	0.00600052	11	0.504804	0.0126156	11		3AP	1.44011	0.277044	11	3.42567	0.376812	11
3AP	0.407037	0.0151529	11	0.614271	0.0251844	11		3AP	0.642272	0.0646439	11	0.99616	0.0879228	11		3AP	0.261429	0.0196495	11	0.621874	0.0419723	11		5AP	1.692	0.164086	11	4.44991	0.216832	11
5AP	0.423509	0.0249285	11	0.622422	0.0316675	11		5AP	0.72526	0.0394536	11	1.29993	0.0482611	11		5AP	0.307154	0.027004	11	0.807807	0.0406287	11		6AP	1.44015	0.209166	11	2.86484	0.312198	11
6AP	0.487794	0.0191898	11	0.492519	0.0241478	11		6AP	0.535954	0.0488054	11	1.05593	0.0728464	11		6AP	0.261435	0.0262976	11	0.520065	0.0232871	11		10AP	1.28596	0.175464	11	2.35807	0.352302	11
10AP	0.509151	0.0202541	11	0.486442	0.02286	11		10AP	0.458498	0.040942	11	0.88	0.0822037	11		10AP	0.233445	0.0267593	11	0.428069	0.0307541	11		15AP	0.937614	0.119706	11	1.86913	0.28314	11
15AP	0.407593	0.0156826	11	0.463595	0.0275325	11		15AP	0.417593	0.0279313	11	0.731909	0.0660661	11		15AP	0.170208	0.0207576	11	0.339309	0.0232688	11

## Sheet: Suppl. Fig. S2
Suppl. Fig. S2a										Suppl. Fig. S2b										Suppl. Fig. S2c										Suppl. Fig. S2d										Suppl. Fig. S2e
Ctrl Mg 0.8		Mg 0.8->1.2 (4 h)			Ctrl Mg 0.8		Mg 0.8->1.2 (4 h)			Ctrl Mg 0.8		Mg 0.8->1.2 (4 h)			Ctrl Mg 0.8		Mg 0.8->1.2 (4 h)			Ctrl Mg 0.8		Mg 0.8->1.2 (4 h)			Ctrl Mg 0.8		Mg 0.8->1.2 (4 h)			Ctrl Mg 0.8		Mg 0.8->1.2 (4 h)			Ctrl Mg 0.8		Mg 0.8->1.2 (4 h)			Ctrl Mg 0.8			Mg 0.8->1.2 (4 h)				Ctrl Mg 0.8	Mg 0.8->1.2 (4 h)
[PSD95]	Pr*[PSD95]	[PSD95]	Pr*[PSD95]		[GluA2]	Pr*[GluA2]	[GluA2]	Pr*[GluA2]		Mean [PSD95]	Σ(Pr*[PSD95])	Mean [PSD95]	Σ(Pr*[PSD95])		Mean [GluA2]	Σ(Pr*[GluA2])	Mean [GluA2]	Σ(Pr*[GluA2])		D	Σ(Pr*[PSD95])	D	Σ(Pr*[PSD95])		D	Σ(Pr*[GluA2])	D	Σ(Pr*[GluA2])		Mean Pr	Σ(Pr*[PSD95])	Mean Pr	Σ(Pr*[PSD95])		Mean Pr	Σ(Pr*[GluA2])	Mean Pr	Σ(Pr*[GluA2])		D	Mean [GluA2]	Σ(Pr*[GluA2])	D	Mean [GluA2]	Σ(Pr*[GluA2])		Σ(Pr*[GluA2])
0.351109	62.7538	0.175629	20.115		96.0062	29.7566	41.0793	1.64802		54.279	10.8844	57.1752	12.1268		153.364	23.8486	69.4754	9.85736		1.08326	10.8844	1.31256	12.1268		0.220418	23.8486	1.8164	9.85736		0.182722	10.8844	0.160757	12.1268		0.658459	23.8486	0.114936	9.85736		0.220418	153.364	23.8486	1.8164	69.4754	9.85736		23.8486	9.85736
0.825148	434.11	0.163862	27.5028		69.324	6.19536	51.0728	2.38234		68.1783	11.1254	66.127	10.9988		131.145	20.5964	106.702	14.6878		1.35199	11.1254	1.11366	10.9988		0.593646	20.5964	1.08848	14.6878		0.132236	11.1254	0.160159	10.9988		0.299826	20.5964	0.154565	14.6878		0.593646	131.145	20.5964	1.08848	106.702	14.6878		20.5964	14.6878
0.269894	47.7943	0.245187	36.1029		195.897	52.01	65.6712	3.25709		69.4282	10.4088	60.7431	13.0515		93.4295	14.2616	84.0271	10.903		0.684149	10.4088	1.58916	13.0515		0.908568	14.2616	1.38906	10.903		0.22763	10.4088	0.131013	13.0515		0.208809	14.2616	0.132112	10.903		0.908568	93.4295	14.2616	1.38906	84.0271	10.903		14.2616	10.903
0.808936	300.937	0.182809	30.9092		120.759	80.7259	53.2839	3.30627		63.2965	10.7086	59.2534	9.66639		115.92	16.6799	66.9688	8.30469		0.538544	10.7086	0.947734	9.66639		0.868821	16.6799	1.43989	8.30469		0.287359	10.7086	0.15701	9.66639		0.153258	16.6799	0.149722	8.30469		0.868821	115.92	16.6799	1.43989	66.9688	8.30469		16.6799	8.30469
0.33469	62.0883	0.35977	78.1773		103.264	32.0841	46.8709	2.90843		81.263	13.8022	63.5757	7.24843		98.8405	12.0758	81.9659	14.0262		0.795067	13.8022	0.728146	7.24843		0.750826	12.0758	0.904871	14.0262		0.20645	13.8022	0.151724	7.24843		0.309168	12.0758	0.160745	14.0262		0.750826	98.8405	12.0758	0.904871	81.9659	14.0262		12.0758	14.0262
0.520161	181.638	0.437446	93.0828		94.4735	30.3105	61.6582	4.23277		86.6252	18.3848	69.5428	15.3524		92.8409	15.6253	58.9259	13.044		1.17755	18.3848	1.3973	15.3524		0.425541	15.6253	0.91089	13.044		0.18489	18.3848	0.166158	15.3524		0.4902	15.6253	0.179927	13.044		0.425541	92.8409	15.6253	0.91089	58.9259	13.044		15.6253	13.044
0.513165	164.775	0.26752	52.7034		207.164	83.8791	52.673	3.94031		101.177	16.6124	77.3822	10.3439		91.2636	20.0054	78.3962	8.87769		0.871584	16.6124	0.932208	10.3439		0.435736	20.0054	0.494448	8.87769		0.202986	16.6124	0.151175	10.3439		0.313794	20.0054	0.189037	8.87769		0.435736	91.2636	20.0054	0.494448	78.3962	8.87769		20.0054	8.87769
0.26169	76.8649	0.313509	74.897		177.694	66.7415	70.2003	5.32118		105.398	18.2206	75.6538	14.6646		189.152	20.0049	62.683	7.46122		1.20579	18.2206	1.67053	14.6646		0.423681	20.0049	0.96502	7.46122		0.150779	18.2206	0.115134	14.6646		0.343232	20.0049	0.173805	7.46122		0.423681	189.152	20.0049	0.96502	62.683	7.46122		20.0049	7.46122
0.491827	137.876	0.335931	63.5026		170.941	86.6363	83.5588	6.7874		105.608	16.3857	85.2188	9.7684		163	28.8779	67.3988	10.9045		0.811843	16.3857	1.20122	9.7684		0.160924	28.8779	0.997152	10.9045		0.194573	16.3857	0.104056	9.7684		0.822025	28.8779	0.175308	10.9045		0.160924	163	28.8779	0.997152	67.3988	10.9045		28.8779	10.9045
0.246453	42.0166	0.649413	119.813		86.2311	16.0638	52.1492	4.41818		105.174	14.6082	73.6865	18.1887		220.367	32.9693	107.932	20.388		0.526082	14.6082	1.41474	18.1887		0.312927	32.9693	1.0171	20.388		0.260609	14.6082	0.164107	18.1887		0.637469	32.9693	0.167149	20.388		0.312927	220.367	32.9693	1.0171	107.932	20.388		32.9693	20.388
0.18243	33.3801	0.194659	49.76		101.648	18.6508	62.5781	5.57909		114.415	22.3227	88.5892	17.8968		95.957	17.5846	74.3564	13.6742		1.39579	22.3227	1.06014	17.8968		1.13981	17.5846	0.985395	13.6742		0.143391	22.3227	0.181204	17.8968		0.218066	17.5846	0.184815	13.6742		1.13981	95.957	17.5846	0.985395	74.3564	13.6742		17.5846	13.6742
0.279201	32.9081	0.658983	188.243		221.686	191.198	42.555	4.22597		115.897	19.0679	92.3853	21.3189		184.351	27.8399	47.9152	7.09717		0.810997	19.0679	1.23873	21.3189		0.564221	27.8399	1.36953	7.09717		0.203916	19.0679	0.183881	21.3189		0.490699	27.8399	0.151738	7.09717		0.564221	184.351	27.8399	1.36953	47.9152	7.09717		27.8399	7.09717
0.409325	84.5257	0.959149	269.495		161.798	68.3503	70.5868	7.05113		122.365	14.1697	99.464	11.994		112.315	17.3784	53.1648	6.92831		0.488766	14.1697	0.945557	11.994		0.453858	17.3784	0.652891	6.92831		0.250389	14.1697	0.130824	11.994		0.522744	17.3784	0.221432	6.92831		0.453858	112.315	17.3784	0.652891	53.1648	6.92831		17.3784	6.92831
0.186753	21.5541	0.309076	99.4518		104.801	22.1806	56.9359	6.1361		117.056	14.7107	103.527	12.0805		235.054	41.1648	97.0279	17.8699		0.90924	14.7107	1.0554	12.0805		0.442556	41.1648	0.363623	17.8699		0.138932	14.7107	0.117707	12.0805		0.577094	41.1648	0.269815	17.8699		0.442556	235.054	41.1648	0.363623	97.0279	17.8699		41.1648	17.8699
0.541254	143.359	0.861028	240.499		105.128	18.6144	69.4755	7.53323		113.965	23.7024	95.3797	14.7823		151.191	16.035	75.1239	15.1268		0.813004	23.7024	0.770207	14.7823		0.399917	16.035	0.835703	15.1268		0.249866	23.7024	0.197064	14.7823		0.300299	16.035	0.240944	15.1268		0.399917	151.191	16.035	0.835703	75.1239	15.1268		16.035	15.1268
0.129188	8.27771	0.0826088	10.07		143.711	51.2537	41.4482	4.67718		119.59	15.1439	108.075	18.5823		110.258	22.5379	77.2223	12.9771		0.566378	15.1439	1.42903	18.5823		0.25144	22.5379	0.774281	12.9771		0.22127	15.1439	0.132444	18.5823		0.627829	22.5379	0.155446	12.9771		0.25144	110.258	22.5379	0.774281	77.2223	12.9771		22.5379	12.9771
0.269314	38.7623	0.0832341	14.771		65.2237	6.35698	47.5283	5.36694		122.94	30.9624	100.407	16.841		124.63	15.8056	128.112	19.7906		0.797	30.9624	0.674384	16.841		0.552848	15.8056	0.98064	19.7906		0.311914	30.9624	0.228147	16.841		0.236141	15.8056	0.198623	19.7906		0.552848	124.63	15.8056	0.98064	128.112	19.7906		15.8056	19.7906
0.323243	82.739	0.136983	31.8519		101.124	28.9548	75.6336	8.71685		144.498	22.323	119.683	22.664		93.9193	19.6762	124.315	30.0856		0.562438	22.323	1.53748	22.664		0.508602	19.6762	0.619076	30.0856		0.290286	22.323	0.134306	22.664		0.300838	19.6762	0.271473	30.0856		0.508602	93.9193	19.6762	0.619076	124.315	30.0856		19.6762	30.0856
0.38907	148.183	0.207572	36.5415		81.1354	28.6232	77.0502	9.19802		135.523	25.7928	100.805	25.1668		198.324	36.4131	44.898	7.04891		0.507212	25.7928	1.06021	25.1668		0.391614	36.4131	1.38	7.04891		0.365534	25.7928	0.214792	25.1668		0.69092	36.4131	0.190153	7.04891		0.391614	198.324	36.4131	1.38	44.898	7.04891		36.4131	7.04891
0.39219	82.2599	0.373227	62.724		193.997	151.962	57.3007	7.09394		151.709	21.3286	108.694	20.042		56.9716	9.90428	82.7544	14.5371		0.711484	21.3286	0.700436	20.042		0.456209	9.90428	0.804034	14.5371		0.213938	21.3286	0.254407	20.042		0.217752	9.90428	0.28692	14.5371		0.456209	56.9716	9.90428	0.804034	82.7544	14.5371		9.90428	14.5371
0.100624	9.18599	0.234053	44.1576		102.317	30.9754	63.7188	7.90056		142.766	29.3035	103.749	24.8592		143.458	21.9308	114.109	14.5552		0.602924	29.3035	0.850324	24.8592		0.648581	21.9308	0.728664	14.5552		0.342193	29.3035	0.257029	24.8592		0.359757	21.9308	0.278167	14.5552		0.648581	143.458	21.9308	0.728664	114.109	14.5552		21.9308	14.5552
0.357178	56.5842	0.212283	39.596		233.895	119.058	65.2675	8.26763		130.467	26.0878	105.591	16.5501		55.8376	6.89818	113.185	15.2313		0.695239	26.0878	0.896838	16.5501		0.905795	6.89818	0.445247	15.2313		0.260855	26.0878	0.161671	16.5501		0.119124	6.89818	0.337111	15.2313		0.905795	55.8376	6.89818	0.445247	113.185	15.2313		6.89818	15.2313
0.950009	507.031	0.40332	69.2131		112.997	29.7203	77.0911	10.0254		149.241	16.3085	118.17	21.9157		77.3436	9.65382	75.9541	15.6956		0.582168	16.3085	0.996813	21.9157		0.605581	9.65382	0.326601	15.6956		0.193041	16.3085	0.191822	21.9157		0.261485	9.65382	0.38761	15.6956		0.605581	77.3436	9.65382	0.326601	75.9541	15.6956		9.65382	15.6956
0.236438	37.4189	0.275123	49.9654		94.0131	55.272	76.4643	9.9776		167.762	30.9808	118.724	19.2522		115.445	26.2062	71.7406	11.6716		0.766498	30.9808	0.563248	19.2522		0.489934	26.2062	0.665436	11.6716		0.260227	30.9808	0.273766	19.2522		0.538876	26.2062	0.275761	11.6716		0.489934	115.445	26.2062	0.665436	71.7406	11.6716		26.2062	11.6716
0.769381	311.365	0.29043	59.2367		94.0301	32.2116	106.703	14.3413		160.214	21.1795	115.051	26.5594		64.365	14.2634	55.3287	8.83882		0.533515	21.1795	0.92969	26.5594		0.728111	14.2634	0.690839	8.83882		0.251623	21.1795	0.227775	26.5594		0.184026	14.2634	0.179855	8.83882		0.728111	64.365	14.2634	0.690839	55.3287	8.83882		14.2634	8.83882
0.292904	77.1955	0.165723	49.1225		73.5667	15.6748	88.2161	12.0328		155.457	23.1006	137.199	18.2976		160.363	25.322	89.1901	18.8151		0.676165	23.1006	0.48771	18.2976		0.253273	25.322	0.516155	18.8151		0.202162	23.1006	0.296063	18.2976		0.589937	25.322	0.373165	18.8151		0.253273	160.363	25.322	0.516155	89.1901	18.8151		25.322	18.8151
0.561984	188.789	0.46191	125.205		91.2753	13.7144	85.9533	12.0106		159.884	20.6827	140.118	18.3366				67.6889	12.4535		0.391312	20.6827	1.09375	18.3366				0.596879	12.4535		0.310935	20.6827	0.128306	18.3366				0.291114	12.4535					0.596879	67.6889	12.4535			12.4535
0.509956	179.284	0.632488	209.87		50.8726	7.75425	47.9151	6.70097		191.815	30.8256	145.328	22.3223				143.225	25.9455		0.595957	30.8256	1.18184	22.3223				0.416189	25.9455		0.278716	30.8256	0.1434	22.3223				0.445628	25.9455					0.416189	143.225	25.9455			25.9455
0.289592	88.1488	0.468527	269.55		62.6205	8.23126	66.3468	9.36379		175.767	28.7213	122.612	21.4601				107.016	24.4635		0.388397	28.7213	0.513634	21.4601				0.377525	24.4635		0.387017	28.7213	0.313462	21.4601				0.451281	24.4635					0.377525	107.016	24.4635			24.4635
0.445743	128.517	1.01032	492.838		48.7118	4.37867	90.5387	12.8384		209.196	36.7116	139.602	20.4999				148.085	18.0729		0.786535	36.7116	0.734844	20.4999				0.156836	18.0729		0.238106	36.7116	0.203963	20.4999				0.627177	18.0729					0.156836	148.085	18.0729			18.0729
0.249667	40.7988	0.117096	18.2465		142.118	49.1422	83.633	11.9556		210.606	30.2124	152.904	27.4587				184.325	21.4101		0.356302	30.2124	0.833519	27.4587				0.305549	21.4101		0.42967	30.2124	0.235491	27.4587				0.551216	21.4101					0.305549	184.325	21.4101			21.4101
0.189326	36.8844	0.0679576	10.8613		133.773	70.5766	71.7268	10.5029		200.379	25.687	131.169	16.3979				146.808	25.1721		0.354324	25.687	0.605962	16.3979				0.226223	25.1721		0.357118	25.687	0.190313	16.3979				0.5906	25.1721					0.226223	146.808	25.1721			25.1721
0.273937	34.8541	0.159856	24.123		141.434	30.2239	86.4396	12.7889		190.11	40.2372	152.689	22.598				181.039	24.1392		0.581142	40.2372	0.765406	22.598				0.276489	24.1392		0.32938	40.2372	0.205354	22.598				0.589416	24.1392					0.276489	181.039	24.1392			24.1392
0.352357	68.9542	0.192771	31.1548		109.541	20.9144	84.0268	12.473		200.227	24.2443	140.094	26.6326				171.299	26.7827		0.26649	24.2443	0.701752	26.6326				0.156058	26.7827		0.41797	24.2443	0.259701	26.6326				0.700106	26.7827					0.156058	171.299	26.7827			26.7827
0.162195	19.4946	0.287705	48.4492		144.384	67.9307	77.5101	11.9076		206.482	47.9823	157.966	28.5999				100.649	13.1931		0.349391	47.9823	1.08123	28.5999				0.521288	13.1931		0.623854	47.9823	0.17394	28.5999				0.422899	13.1931					0.521288	100.649	13.1931			13.1931
0.553378	136.062	0.252886	48.0824		49.4141	19.9143	84.6462	13.0536		208.742	45.8892	144.644	25.2199				41.4483	5.47558		0.522659	45.8892	1.01247	25.2199				1.26297	5.47558		0.393441	45.8892	0.163757	25.2199				0.106073	5.47558					1.26297	41.4483	5.47558			5.47558
0.140004	9.8326	0.220848	36.647		128.498	54.7815	66.9689	10.3904		239.423	35.7347	139.937	31.6552				57.3006	9.39755		0.456512	35.7347	0.79315	31.6552				1.44716	9.39755		0.346373	35.7347	0.260148	31.6552				0.112041	9.39755					1.44716	57.3006	9.39755			9.39755
0.253238	36.0083	0.292393	70.6365		70.4155	11.6755	76.5966	11.9497		221.609	45.8692	155.523	31.4655				77.0913	17.9318		0.357281	45.8692	0.760771	31.4655				1.64963	17.9318		0.528431	45.8692	0.263192	31.4655				0.1424	17.9318					1.64963	77.0913	17.9318			17.9318
0.295319	83.0176	0.37879	91.6907		102.03	37.793	80.2949	12.8044		252.732	59.4628	161.633	30.6971				42.5549	8.55886		0.539695	59.4628	0.925174	30.6971				2.29216	8.55886		0.444962	59.4628	0.20793	30.6971				0.086893	8.55886					2.29216	42.5549	8.55886			8.55886
0.43516	186.444	0.236591	64.2491		57.8587	4.76756	81.9659	13.1756		251.482	51.4346	175.97	31.0958				66.9688	16.2296		0.656294	51.4346	0.895836	31.0958				1.48658	16.2296		0.306807	51.4346	0.216626	31.0958				0.169116	16.2296					1.48658	66.9688	16.2296			16.2296
0.388806	79.6288	0.39889	115.597		77.8273	24.0617	67.1506	11.206		259.983	60.8504	171.851	35.8117				67.1507	7.32806		0.406345	60.8504	1.18927	35.8117				1.44462	7.32806		0.581955	60.8504	0.185184	35.8117				0.148522	7.32806					1.44462	67.1507	7.32806			7.32806
0.0945641	9.09849	0.416549	128.753		119.453	29.4052	68.6149	11.4676		282.276	37.6111	153.092	32.139				47.9149	6.37144		0.327715	37.6111	1.02377	32.139				1.64526	6.37144		0.42444	37.6111	0.19234	32.139				0.119573	6.37144					1.64526	47.9149	6.37144			6.37144
0.32394	59.2356	0.729181	213.601		73.1031	34.292	58.9259	10.0496		268.419	36.2413	164.809	25.6229							0.405879	36.2413	0.682329	25.6229							0.328357	36.2413	0.224909	25.6229
0.637347	328.209	0.408103	94.5739		71.8611	22.4374	77.6799	13.2597		251.925	46.1046	176.154	22.1371							0.420198	46.1046	0.691665	22.1371							0.402895	46.1046	0.190142	22.1371
0.287572	55.4702	0.508764	122.1		83.1953	19.7027	67.2147	11.504		264.594	46.284	182.218	24.7755							0.44642	46.284	0.741536	24.7755							0.380702	46.284	0.192833	24.7755
0.882648	278.797	0.210747	29.8062		171.869	67.7641	89.5998	15.821		275.067	45.482	169.456	26.1425							0.246828	45.482	0.790548	26.1425							0.657777	45.482	0.186574	26.1425
0.347503	69.4187	0.139608	22.9502		52.1297	8.29346	44.846	7.95599		263.578	65.6875	185.013	32.1835							0.505905	65.6875	0.903183	32.1835							0.459515	65.6875	0.1926	32.1835
0.501513	184.388	0.138249	17.5686		44.8833	3.15104	78.3962	14.0472		288.407	31.0433	176.956	28.4015							0.35587	31.0433	0.759674	28.4015							0.306371	31.0433	0.189438	28.4015
0.516331	159.564	0.160133	24.565		41.5127	2.80354	85.3656	15.3723		266.718	35.794	190.501	31.4597							0.240456	35.794	0.780782	31.4597							0.520617	35.794	0.196206	31.4597
0.264642	71.4742	0.526735	114.573		148.939	49.8738	77.6868	14.0121		292.121	52.9667	186.634	38.1514							0.309643	52.9667	0.642989	38.1514							0.582543	52.9667	0.287524	38.1514
0.507809	156.646	0.366644	62.5032		173.001	111.268	62.683	11.3486		364.966	69.1802	194.712	24.3461							0.315388	69.1802	0.608409	24.3461							0.636733	69.1802	0.1933	24.3461
0.225882	39.5845	0.158278	30.4627		143.818	126.089	71.4627	12.9775		348.854	56.0693	221.228	38.4878							0.232116	56.0693	1.05224	38.4878							0.699588	56.0693	0.175163	38.4878
0.185422	34.1732	0.359837	64.1499		128.346	111.057	62.8017	11.4361		335.121	64.1135	204.927	37.399							0.270999	64.1135	0.361532	37.399							0.642113	64.1135	0.494359	37.399
0.263863	35.8865	0.300144	80.1399		147.999	83.9958	67.3986	12.3723		347.519	60.7885	218.365	44.9114							0.300661	60.7885	0.623466	44.9114							0.545708	60.7885	0.336702	44.9114
0.39314	96.408	0.475786	121.703		116.464	52.4918	107.933	20.0453		411.939	66.4725	224.6	53.445							0.409498	66.4725	0.284609	53.445							0.430712	66.4725	0.788554	53.445
0.21325	24.0397	0.259479	55.9506		173.517	112.869	51.577	9.80804		399.094	77.7947	227.075	40.7203							0.453901	77.7947	0.392521	40.7203							0.447206	77.7947	0.423801	40.7203
0.622429	150.719	0.537095	145.682		119.738	27.4586	138.845	26.5866		429.968	59.997	259.983	26.815							0.260648	59.997	0.142464	26.815							0.590686	59.997	0.752041	26.815
0.128628	8.85541	0.307865	75.9636		138.251	85.7656	89.5927	17.1624		470.838	50.0956	238.371	53.1839							0.120691	50.0956	0.673169	53.1839							0.968123	50.0956	0.305745	53.1839
0.245647	36.3501	0.295757	95.1099		92.3223	22.1756	68.6416	13.2585		433.136	65.6411	279.73	37.4639							0.239525	65.6411	0.361073	37.4639							0.637609	65.6411	0.365168	37.4639
0.396596	94.503	0.164047	22.4839		89.6325	17.9014	73.5919	14.3692		470.37	50.9777	301.034	43.3311							0.217271	50.9777	0.453146	43.3311							0.54006	50.9777	0.316827	43.3311
0.390474	129.472	0.0635071	13.5458		100	41.5046	83.7257	16.8522		410.365	65.9489	300.746	75.4333							0.184523	65.9489	0.470033	75.4333							0.810172	65.9489	0.481227	75.4333
0.361788	60.7439	0.287376	49.2237		67.0675	14.2182	92.201	18.7146		466.309	87.5402	393.038	73.9903							0.449396	87.5402	0.302837	73.9903							0.444724	87.5402	0.573441	73.9903
0.101774	9.12652	0.239498	40.7694		66.8327	12.3426	74.3565	15.1013		449.959	64.1528									0.294688	64.1528									0.478815	64.1528
0.381583	73.2526	0.248451	51.8714		71.4722	24.0924	79.0971	16.3139		470.66	88.0778									0.408338	88.0778									0.468947	88.0778
0.863918	501.87	0.145013	25.4409		192.379	165.124	86.8143	18.3123		519.692	91.5378									0.282151	91.5378									0.65008	91.5378
0.311153	41.7045	0.180999	29.46		60.5853	7.73737	91.317	19.5918
0.801885	259.524	0.501059	81.0888		36.6269	1.61607	53.1649	11.4853
0.333458	68.9711	0.324443	61.7006		98.8114	29.6908	77.6798	16.9577
0.568462	229.845	0.317917	81.9649		112.174	42.8234	85.3326	20.5105
0.426457	121.915	0.136442	30.4538		97.0161	44.1803	91.7445	22.1257
0.272613	76.3154	0.59865	146.587		179.926	205.479	77.7347	18.8181
0.548618	135.445	0.368972	114.534		97.1721	19.8793	76.4632	18.702
0.254865	45.5768	0.576778	222.097		84.4014	32.5453	95.6201	23.4415
0.165996	34.3199	0.989549	365.562		64.33	11.0941	109.402	26.9171
0.280056	33.8823	0.121529	20.4163		302.835	202.653	91.7406	22.5961
0.417759	102.263	0.0619809	10.2638		75.5567	15.9965	78.9264	19.4649
0.16016	17.1714	0.122275	20.2099		61.0077	12.3196	115.095	28.44
0.595009	126.674	0.369765	57.9427		150.065	44.701	133.625	33.2591
0.110457	7.94341	0.165605	34.3787		106.204	30.4132	75.3701	19.0187
0.309264	45.3018	0.233382	47.063		155.515	53.4367	136.194	34.3713
0.268242	74.7588	0.224006	42.4		199.637	85.1953	79.1605	20.3611
0.457325	131.599	0.373975	100.46		123.356	72.7723	76.8948	19.7825
0.336394	72.6618	0.317385	76.3574		81.8586	17.5026	64.0259	16.638
0.0927457	10.1676	0.312945	79.2548		141.808	67.232	121.232	31.5204
0.373321	78.1411	0.18103	45.0294		42.6666	4.47656	173.872	45.371
0.886482	378.359	0.697066	214.845		132.252	63.4991	88.7621	14.384
0.270138	49.6662	0.210653	48.889		25.3764	1.01478	86.3563	16.9115
1.10946	476.728	0.685726	271.322		102.404	16.5989	94.5814	25.1931
0.308525	74.2484	0.250132	25.4667		43.4197	8.29768	97.0277	25.9204
0.517696	189.296	0.167726	26.4619		128.455	65.1686	75.1238	20.3378
0.527168	165.242	0.111375	16.2937		107.876	43.6119	110.936	19.0072
0.200419	45.4397	0.157678	30.0078		85.0253	10.7331	142.939	38.8348
0.483628	151.545	0.406214	107.776		36.6484	1.98482	77.2222	13.4122
0.265454	40.7571	0.333088	61.3697		70.4606	7.01738	83.5638	23.0896
0.126483	34.8454	0.145994	25.8782		82.1898	23.5296	128.615	28.1891
0.229844	61.1026	0.312291	65.6008		177.979	103.849	57.194	15.9824
0.402737	86.2089	0.64141	164.943		86.3958	44.4955	85.4053	23.9187
0.165948	14.0476	0.302766	73.3784		180.811	105.934	128.112	29.7614
0.48125	161.502	0.216438	64.9739		77.6139	18.0774	81.147	23.0587
0.105061	7.68277	0.293883	60.1533		116.301	36.3803	124.315	35.5245
0.238865	29.5874	0.752477	208.511		139.496	94.6523	73.018	20.9725
0.342012	77.9244	0.374944	123.299		93.6516	55.6181	77.0487	22.4676
0.353139	86.0971	0.830195	284.221		56.4982	3.99639	127.138	37.9983
0.413267	82.4145	0.071624	10.5007		82.9284	43.1382	71.4569	21.5315
0.126696	13.7166	0.0890652	17.1117		129.299	50.6488	180.95	36.5369
0.329113	64.0132	0.227387	42.0758		77.9955	19.2863	78.8618	23.9357
0.917739	414.079	0.199669	39.4051		155.652	67.1956	134.898	27.582
0.190058	25.0692	0.318894	65.2045		112.996	57.9639	83.4436	25.4727
0.598937	186.525	0.103389	17.4278		84.8142	55.1801	71.8111	22.3861
0.413887	62.7743	0.131386	22.4659		85.1439	20.0925	75.4845	23.8837
0.578879	226.948	0.34813	64.2767		218.964	138.07	82.7544	26.3821
0.631455	233.462	0.513389	90.3748		134.635	87.6553	72.491	23.2516
0.222698	78.9055	0.364756	82.344		51.2579	7.85477	77.4272	24.8422
0.469719	127.242	0.138749	28.2704		75.2905	12.763	85.9541	27.7353
0.26413	38.9017	0.530157	127.88		57.2153	12.9454	60.9533	19.7964
0.179644	60.78	0.379969	94.2536		110.653	51.0876	106.456	34.6599
0.275218	60.9303	0.607825	210.579		120.708	70.9023	124.768	40.7774
0.356435	63.6274	1.11191	439.214		43.8244	5.05921	114.109	37.3427
0.149767	22.0484	0.133834	13.1345		95.8691	22.4145	113.185	37.2252
0.648125	192.411	0.11769	19.3431		159.271	65.4239	155.89	51.7701
0.130872	8.8238	0.211889	31.4878		82.6205	24.4648	75.954	25.9388
0.271311	36.5426	0.18791	31.0542		72.2456	22.5225	82.7556	28.4415
0.249685	61.5041	0.294818	48.7813		148.521	141.361	71.7405	18.489
0.405331	143.716	0.214768	49.4459		52.1534	13.2342	59.8176	10.0339
0.497917	87.0107	0.41132	109.659		134.607	42.0223	55.3287	10.1027
0.119607	10.7957	0.528786	90.0053		64.7791	24.5384	70.6085	26.3484
0.315899	42.136	0.387386	85.4794		88.8036	63.2538	108.697	40.5912
0.980612	433.419	0.0616636	10.3362		74.7586	22.6535	106.723	40.5726
0.280118	46.1123	0.0670525	10.1165		71.3745	36.2083	89.19	34.6694
0.66782	247.431	0.238541	41.1791		254.79	253.189	40.52	6.11252
0.360441	74.1134	0.519923	108.404		267.654	261.727	190.742	76.7847
0.636185	213.363	0.255303	43.2713		97.1902	39.8989	83.1811	34.3307
0.647618	266.362	0.249744	27.7907		81.3318	14.8013	67.6889	21.1884
0.323596	77.6134	0.170259	29.4157		152.994	64.7541	92.0843	38.4726
0.452392	149.967	0.363777	71.7915		110.352	38.7317	87.3498	19.1445
0.256823	45.9442	0.439079	100.708		42.952	4.94359	103.604	43.5273
0.208442	25.8043	0.124821	19.5107		96.5511	33.8259	143.225	60.7857
0.391228	52.5861	0.0820348	13.0251		59.4952	16.0382	76.5026	32.7718
0.368935	93.3948	0.224508	33.2618		237.173	127.171	79.6355	34.1503
0.213344	20.1817	0.334933	54.3974		49.5115	9.54074	162.887	49.0464
0.470049	123.153	0.300279	49.4558				82.5427	36.5767
0.0892542	7.05337	0.244879	51.3838				81.1479	37.1954
0.207934	20.116	0.204201	47.3457				129.425	34.0897
0.386807	106.35	0.334057	69.583				99.1224	47.0107
0.320913	151.435	0.431423	87.172				116.5	32.1608
0.34341	60.3422	0.243416	44.7176				63.9881	30.6187
0.0782773	9.43293	0.193441	35.8572				107.016	51.9292
0.423054	99.5561	0.301864	54.8344				118.324	59.154
0.70622	303.781	0.196318	46.8354				79.0671	43.4241
0.334881	57.3203	0.464512	101.576				93.4709	52.952
0.863804	337.989	0.171049	30.7604				148.085	85.9956
0.338709	89.0768	0.395808	96.6638				104.325	60.8523
0.596051	279.555	0.489985	141.786				119.17	26.1385
0.485582	161.431	0.264632	67.1306				70.8438	44.6273
0.235814	63.4465	0.303962	78.8749				149.755	27.45
0.480612	138.858	0.60711	162.744				117.078	74.4951
0.253684	61.4679	0.5542	116.887				146.808	95.2798
0.185799	49.3952	0.162625	45.1892				81.0392	53.9727
0.278175	29.7728	0.643034	193.528				93.0495	62.2023
0.560154	102.696	0.256898	55.6189				111.299	75.6516
0.16377	26.8047	1.12118	301.31				151.495	114.816
0.521234	112.33	0.331047	124.646				128.833	110.429
0.13699	6.74689	1.08659	546.158				180.649	176.648
0.166589	20.1381						89.664	96.2654
0.416087	115.68						136.618	157.839
0.300015	145.801						74.5366	90.1646
0.489616	70.9997						154.33	247.573
0.113894	10.7693
0.438506	84.1598
0.991333	448.119
0.207195	29.8822
0.782629	290.744
0.308893	60.2187
0.415462	139.899
0.531895	198.172
0.15766	47.6949
0.452186	160.409
0.222898	31.7036
0.198477	32.596
0.21288	24.8016
0.216016	50.8329
0.159943	17.2358
0.887643	238.149
0.0888148	5.07049
0.253472	51.5197
0.307578	80.8532
0.252616	75.7236
0.278548	77.519
0.0981539	11.7002
0.399963	71.5167
0.812436	467.766
0.243048	44.0025
1.16138	595.633
0.454979	107.253
0.47016	158.635
0.420582	121.215
0.245588	44.3652
0.559016	110.949
0.284879	31.2828
0.222799	38.339
0.177026	21.2245
0.305097	61.1762
0.13169	19.1798
0.586846	232.745
0.158329	7.86877
0.236757	25.2934
0.327088	101.333
0.39471	135.676
0.316547	57.6095
0.0932935	6.59695

## Sheet: Suppl. Fig. S3
Suppl. Fig. S3a										Suppl. Fig. S3b
Ctrl Mg 0.8		Mg 0.8->1.2 (4 h)			Ctrl Mg 0.8		Mg 0.8->1.2 (4 h)			Ctrl Mg 0.8		Mg 0.8->1.2 (4 h)			Ctrl Mg 0.8		Mg 0.8->1.2 (4 h)
D	ΣwCa(burst)	D	ΣwCa(burst)		Mean Pr	ΣwCa(burst)	Mean Pr	ΣwCa(burst)		D	ΣqNMDAR	D	ΣqNMDAR		Mean Pr	ΣqNMDAR	Mean Pr	ΣqNMDAR
0.609943	18.4701	0.910007	18.8273		0.316246	18.4701	0.201495	18.8273		0.609943	15.3003	0.910007	26.4709		0.316246	15.3003	0.201495	26.4709
0.369906	9.83349	1.12989	35.9349		0.544608	9.83349	0.153814	35.9349		0.369906	10.9637	1.12989	78.0869		0.544608	10.9637	0.153814	78.0869
0.469901	16.5321	0.85981	22.1908		0.365745	16.5321	0.222093	22.1908		0.469901	32.9911	0.85981	30.8505		0.365745	32.9911	0.222093	30.8505
0.760017	33.1091	1.22979	30.9397		0.256342	33.1091	0.151402	30.9397		0.760017	37.4453	1.22979	54.7511		0.256342	37.4453	0.151402	54.7511
0.550105	14.0643	0.950041	27.5143		0.298655	14.0643	0.222163	27.5143		0.550105	18.6578	0.950041	23.0571		0.298655	18.6578	0.222163	23.0571
0.289932	11.8358	0.820129	37.2878		0.737655	11.8358	0.257384	37.2878		0.289932	11.1418	0.820129	37.1795		0.737655	11.1418	0.257384	37.1795
0.630175	15.4497	0.669997	21.2747		0.344103	15.4497	0.260843	21.2747		0.630175	15.7786	0.669997	31.4704		0.344103	15.7786	0.260843	31.4704
0.729953	21.9937	0.869861	27.9515		0.2865	21.9937	0.238201	27.9515		0.729953	23.9926	0.869861	37.812		0.2865	23.9926	0.238201	37.812
0.649874	12.0925	0.610094	11.599		0.273277	12.0925	0.355385	11.599		0.649874	15.0922	0.610094	27.3993		0.273277	15.0922	0.355385	27.3993
0.59002	11.6506	0.930084	23.8355		0.333441	11.6506	0.221806	23.8355		0.59002	21.9713	0.930084	40.9179		0.333441	21.9713	0.221806	40.9179
0.470083	20.268	1.28006	43.4349		0.375904	20.268	0.131313	43.4349		0.470083	26.9052	1.28006	57.2748		0.375904	26.9052	0.131313	57.2748
0.409953	8.96552	1.01979	16.5422		0.402963	8.96552	0.172275	16.5422		0.409953	17.7082	1.01979	29.9179		0.402963	17.7082	0.172275	29.9179
0.289989	7.86798	1.37984	39.3433		0.750828	7.86798	0.146018	39.3433		0.289989	16.0137	1.37984	76.1798		0.750828	16.0137	0.146018	76.1798
0.45012	17.0394	1.26973	35.7326		0.437178	17.0394	0.14889	35.7326		0.45012	12.8273	1.26973	49.3953		0.437178	12.8273	0.14889	49.3953
0.480128	28.6477	0.919944	33.2258		0.368073	28.6477	0.229408	33.2258		0.480128	11.7122	0.919944	42.93		0.368073	11.7122	0.229408	42.93
0.390004	10.387	0.760068	41.2374		0.470154	10.387	0.255086	41.2374		0.390004	18.753	0.760068	36.2673		0.470154	18.753	0.255086	36.2673
0.520142	15.8893	1.17002	53.897		0.398529	15.8893	0.160799	53.897		0.520142	32.7576	1.17002	17.4175		0.398529	32.7576	0.160799	17.4175
0.849797	26.4755	0.629974	26.2624		0.211224	26.4755	0.307722	26.2624		0.849797	32.2519	0.629974	41.8758		0.211224	32.2519	0.307722	41.8758
0.52008	18.2154	0.549982	25.9781		0.380163	18.2154	0.376791	25.9781		0.52008	22.0573	0.549982	21.7851		0.380163	22.0573	0.376791	21.7851
0.389977	14.4856	0.649824	30.1607		0.519128	14.4856	0.265931	30.1607		0.389977	19.8525	0.649824	20.9134		0.519128	19.8525	0.265931	20.9134
0.460091	12.1888	0.719879	24.4993		0.411065	12.1888	0.250688	24.4993		0.460091	23.6026	0.719879	25.8453		0.411065	23.6026	0.250688	25.8453
0.509869	9.93664	0.750172	33.9192		0.370765	9.93664	0.268673	33.9192		0.509869	28.6236	0.750172	22.6148		0.370765	28.6236	0.268673	22.6148
0.449943	19.152	1.14997	28.207		0.464767	19.152	0.144496	28.207		0.449943	9.77	1.14997	35.0521		0.464767	9.77	0.144496	35.0521
0.709922	16.347				0.27843	16.347				0.709922	36.9203				0.27843	36.9203

[truncated: 7 more sheets: Suppl. Fig. S4, Suppl. Fig. S5, Suppl. Fig. S7, Suppl. Fig. S8, Suppl. Fig. S9, Suppl. Fig. S10, Suppl. Fig. S11]
